# Supplementary material for: Novel conditional tabular generative adversarial network based image augmentation for railway track fault detection
Source: PeerJ Comput Sci. 2025 Jun 18;11:e2898. doi: 10.7717/peerj-cs.2898 (PMC12192886; doi:10.7717/peerj-cs.2898)
Supplement: Supplemental Information 1 [file peerj-cs-11-2898-s001.ipynb]

# %% [code]
from google.colab import drive
drive.mount('/content/drive')

# %% [code]
pip install ctgan

# %% [markdown]
## image show

# %% [code]
import matplotlib.pyplot as plt
import os

def show_images(image_dir):
    folder_name = os.path.basename(image_dir)
    # Get the list of image files in the directory
    image_files = [f for f in os.listdir(image_dir) if os.path.isfile(os.path.join(image_dir, f))]

    # Create a figure with subplots
    fig, axes = plt.subplots(1, 2, dpi=200)

    # Loop through the image files and display them in subplots
    for i, image_file in enumerate(image_files[:2]):  # Display only the first two images
        image_path = os.path.join(image_dir, image_file)
        image = plt.imread(image_path)
        axes[i].imshow(image)
        axes[i].axis('off')
        axes[i].set_title(str(folder_name))

    # Adjust the spacing between subplots
    plt.subplots_adjust(wspace=0.1)
    # Show the plot
    plt.show()

# Example usage
image_directory = "/content/drive/MyDrive/railwayfault/Defective"
show_images(image_directory)


# %% [code]
import matplotlib.pyplot as plt
import os

def show_images(image_dir):
    folder_name = os.path.basename(image_dir)
    # Get the list of image files in the directory
    image_files = [f for f in os.listdir(image_dir) if os.path.isfile(os.path.join(image_dir, f))]

    # Create a figure with subplots
    fig, axes = plt.subplots(1, 2, dpi=200)

    # Loop through the image files and display them in subplots
    for i, image_file in enumerate(image_files[22:24]):  # Display only the first two images
        image_path = os.path.join(image_dir, image_file)
        image = plt.imread(image_path)
        axes[i].imshow(image)
        axes[i].axis('off')
        axes[i].set_title(str(folder_name))

    # Adjust the spacing between subplots
    plt.subplots_adjust(wspace=0.1)
    # Show the plot
    plt.show()

# Example usage
image_directory = "/content/drive/MyDrive/railwayfault/Non defective"
show_images(image_directory)


# %% [markdown]
# Results

# %% [code]
import matplotlib.pyplot as plt
import cv2
import numpy as np
import seaborn as sns
import matplotlib.pyplot as plt
import cv2
import numpy as np
import seaborn as sns
import pandas as pd
import time
from sklearn.model_selection import train_test_split
from sklearn.metrics import accuracy_score
from sklearn.metrics import classification_report
import numpy as np
from sklearn.metrics import roc_auc_score
from sklearn.metrics import confusion_matrix
from sklearn.model_selection import KFold, cross_val_score
from sklearn.metrics import log_loss,cohen_kappa_score
from imblearn.metrics import geometric_mean_score
import matplotlib.pyplot as plt
import numpy as np
import seaborn as sns
import warnings
warnings.filterwarnings('ignore')
plt.style.use('fivethirtyeight')

# %% [code]
import os
import numpy as np
import cv2
from tensorflow.keras.utils import to_categorical

# Define the path to the dataset folder
dataset_path = "/content/drive/MyDrive/railwayfault"

# Define the list of label folders in the dataset folder
label_folders = ["Defective", "Non defective"]

# Define the size of the input images
img_height = 256
img_width = 256

# Define an empty list to store the images and their labels
data = []
labels = []

# Loop over the label folders in the dataset folder
for label_folder in label_folders:
    # Define the path to the label folder
    label_path = os.path.join(dataset_path, label_folder)
    # Loop over the images in the label folder
    for img_name in os.listdir(label_path):
        # Define the path to the image
        img_path = os.path.join(label_path, img_name)
        # Load the image and resize it to the desired size
        img = cv2.imread(img_path)
        img = cv2.resize(img, (img_height, img_width))
        # Append the image and its label to the data and labels lists
        data.append(img.flatten().tolist())
        labels.append(label_folder)

# Convert the data and labels lists to numpy arrays
data = np.array(data)
labels = np.array(labels)

# Convert the labels to one-hot encoded vectors
# labels = to_categorical(labels)

# Print the shape of the data and labels arrays
print("Data shape:", data.shape)
print("Labels shape:", labels.shape)

# %% [markdown]
# CTGAN

# %% [code]
df = pd.DataFrame(data)
df['label'] = labels

# %% [code]
df

# %% [code]
df_Defective = df[df['label'] == 'Defective']
df_Defective=df_Defective.drop(['label'],axis=1)
df_Defective

# %% [code]
from sklearn.decomposition import PCA
pca = PCA(n_components=100)

# Fit PCA on the scaled data and transform it
df_pca = pca.fit_transform(df_Defective)

# Convert the array returned by PCA back into a pandas DataFrame
df_pca = pd.DataFrame(df_pca, columns=[f'PC{i+1}' for i in range(100)])


# %% [code]
# conditional generative adversarial networks
# (CTGAN):
import pandas as pd
from ctgan import CTGAN

# Initialize CTGAN and fit on your DataFrame
ctgan = CTGAN(epochs=5)
ctgan.fit(df_pca)

# %% [code]
# Create synthetic data
num_samples_to_generate = 2000
synthetic_Defective = ctgan.sample(num_samples_to_generate)

# %% [code]
CTGAN_Defective=pd.DataFrame(synthetic_Defective)
CTGAN_Defective['label']='Defective'
CTGAN_Defective

# %% [code]
df_NonDefective = df[df['label'] == 'Non defective']
df_NonDefective=df_NonDefective.drop(['label'],axis=1)
df_NonDefective

# %% [code]
from sklearn.decomposition import PCA
pca = PCA(n_components=100)

# Fit PCA on the scaled data and transform it
df_pca = pca.fit_transform(df_NonDefective)

# Convert the array returned by PCA back into a pandas DataFrame
df_pca = pd.DataFrame(df_pca, columns=[f'PC{i+1}' for i in range(100)])


# %% [code]
# conditional generative adversarial networks
# (CTGAN):
import pandas as pd
from ctgan import CTGAN

# Initialize CTGAN and fit on your DataFrame
ctgan = CTGAN(epochs=5)
ctgan.fit(df_pca)

# %% [code]
# Create synthetic data
num_samples_to_generate = 2000
synthetic_NonDefective = ctgan.sample(num_samples_to_generate)

# %% [code]
CTGAN_NonDefective=pd.DataFrame(synthetic_NonDefective)
CTGAN_NonDefective['label']='Non Defective'
CTGAN_NonDefective

# %% [code]
fdf = pd.concat([CTGAN_Defective, CTGAN_NonDefective], ignore_index=True)

# %% [code]
x=fdf.drop(['label'],axis=1)
y=fdf['label']


# %% [code]
fdf

# %% [code]
x=fdf.drop(['label'],axis=1)
y=fdf['label']


# %% [code]
from sklearn.preprocessing import LabelEncoder
# Initialize the LabelEncoder
le = LabelEncoder()
y= le.fit_transform(y)

# %% [code]
from sklearn.model_selection import train_test_split
X_train, X_test, Y_train, Y_test = train_test_split(x,y, test_size = 0.2,random_state=0,shuffle=True)

# %% [markdown]
# CNN

# %% [code]
plt.style.use('fivethirtyeight')

# %% [code]
from keras.models import Sequential
from tensorflow.keras.utils import to_categorical
from keras.layers import Dense, LSTM,Embedding, Dropout,GRU,SimpleRNN,Conv1D,MaxPool1D,Flatten
from keras.layers import Dense, LSTM,GRU,Dropout,SimpleRNN
# Build the LSTM model
model = Sequential()
model.add(Conv1D(32, 3, padding="same",input_shape = (X_train.shape[1], 1), activation='relu'))
model.add(MaxPool1D(pool_size=(4)))
model.add(Flatten())
# model.add(Dense(16,activation='relu'))
model.add(Dropout(0.2))
model.add(Dense(1,activation='sigmoid'))
model.compile(loss = 'binary_crossentropy',optimizer = 'adam' ,metrics=['accuracy','Precision','Recall','AUC'])
print(model.summary())
start = time.time()
history=model.fit(X_train, Y_train, validation_split=0.1, epochs=20)
stop = time.time()
print(f"Training time: {stop - start}s")

# %% [code]
import matplotlib.pyplot as plt
import numpy as np
plt.figure(figsize=(7,3), dpi = 100)
plt.plot(history.history['loss'], label='train loss')
plt.plot(history.history['val_loss'], label='val loss')
plt.xticks(np.arange(20), np.arange(1, 20+1))
plt.xlabel("Epoch")
plt.ylabel("Loss")
plt.legend()

# scale_factor = 0.002  # The scaling factor for the y-axis values

# # Get the current y-axis limits
# y_min, y_max = plt.ylim()

# # Scale the limits
# scaled_y_min = y_min * scale_factor
# scaled_y_max = y_max * scale_factor

# # Set the scaled limits
# plt.ylim(scaled_y_min, scaled_y_min+3)
plt.grid(True)
plt.tight_layout()

# %% [code]
import matplotlib.pyplot as plt
plt.figure(figsize=(7,3), dpi = 100)
plt.plot(history.history['accuracy'], label='train accuracy')
plt.plot(history.history['val_accuracy'], label='validation accuracy')
plt.xticks(np.arange(20), np.arange(1, 20+1))
plt.xlabel("Epoch")
plt.ylabel("Accuracy")
plt.legend()
plt.grid(True)
plt.tight_layout()

# %% [code]

import matplotlib.pyplot as plt
plt.figure(figsize=(7,3), dpi = 100)
plt.plot(history.history['precision'], label='train precision')
plt.plot(history.history['val_precision'], label='validation precision')
plt.xticks(np.arange(20), np.arange(1, 20+1))
plt.xlabel("Epoch")
plt.ylabel("Precision")
plt.legend()
plt.grid(True)
plt.tight_layout()

# %% [code]

import matplotlib.pyplot as plt
plt.figure(figsize=(7,3), dpi = 100)
plt.plot(history.history['recall'], label='train recall')
plt.plot(history.history['val_recall'], label='validation recall')
plt.xticks(np.arange(20), np.arange(1, 20+1))
plt.xlabel("Epoch")
plt.ylabel("Recall")
plt.legend()
plt.grid(True)
plt.tight_layout()

# %% [code]
model.evaluate(X_test,Y_test)

# %% [code]
pred= model.predict(X_test)

# %% [code]
ypred=(pred > 0.5).astype(int)

# %% [code]
from sklearn.metrics import accuracy_score
from sklearn.metrics import classification_report
from sklearn.metrics import confusion_matrix

print(classification_report(Y_test,ypred))
cf_matrix=confusion_matrix(Y_test,ypred)
cf_matrix

# %% [markdown]
# ML models

# %% [code]
import matplotlib.pyplot as plt
import numpy as np
import seaborn as sns
import matplotlib.ticker as tkr
def func(x, pos):  # formatter function takes tick label and tick position
    s = '%d' % x
    groups = []
    while s and s[-1].isdigit():
        groups.append(s[-3:])
        s = s[:-3]
    return s + ','.join(reversed(groups))

y_format = tkr.FuncFormatter(func)  # make formatter
plt.figure(figsize=(6,4), dpi = 100)
p=sns.countplot(x='label',data= fdf ,palette='bright')
p.yaxis.set_major_formatter(y_format)
p.tick_params(labelsize=13)
# plt.xticks(rotation = 50)
plt.xlabel("Class",fontsize=12)
plt.ylabel("Count",fontsize=12)
# plt.savefig('barchart.pdf',dpi=100,bbox_inches = 'tight')
plt.show()


# %% [code]
from sklearn.neighbors import KNeighborsClassifier
clf = KNeighborsClassifier(n_neighbors=3)
start = time.time()
clf.fit(X_train, Y_train)
stop = time.time()
print(f"Training time: {stop - start}s")
dtP3=clf.predict(X_test)
print('accuracy score',accuracy_score(Y_test,dtP3))
print('error rate:',1-accuracy_score(Y_test,dtP3))
print(classification_report(Y_test,dtP3))
kf = KFold(n_splits=10, shuffle=True)
clf = KNeighborsClassifier(n_neighbors=3)
score = cross_val_score(clf, x,y, cv= kf, scoring="accuracy")
print("%0.4f accuracy with a standard deviation of %0.4f" % (score.mean(), score.std()))
cf_matrix=confusion_matrix(Y_test,dtP3)
cf_matrix

# %% [code]
from sklearn.linear_model import LogisticRegression
print("LR")
clf=LogisticRegression()
start = time.time()
clf.fit(X_train, Y_train)
stop = time.time()
print(f"Training time: {stop - start}s")
dtP3=clf.predict(X_test)
print('error rate:',1-accuracy_score(Y_test,dtP3))
print(classification_report(Y_test,dtP3))
print('accuracy score',round(accuracy_score(Y_test,dtP3),2))
kf = KFold(n_splits=10, shuffle=True)
clf=LogisticRegression()
score = cross_val_score(clf, x,y, cv= kf, scoring="accuracy")
print("%0.4f accuracy with a standard deviation of %0.4f" % (score.mean(), score.std()))
cf_matrix=confusion_matrix(Y_test,dtP3)
cf_matrix

# %% [code]
from sklearn.ensemble import RandomForestClassifier
print("RF")
clf=RandomForestClassifier(max_depth=50, random_state=0,n_estimators=50)
start = time.time()
clf.fit(X_train, Y_train)
stop = time.time()
print(f"Training time: {stop - start}s")
dtP3=clf.predict(X_test)
print('error rate:',1-accuracy_score(Y_test,dtP3))
print(classification_report(Y_test,dtP3))
print('accuracy score',round(accuracy_score(Y_test,dtP3),2))
kf = KFold(n_splits=10, shuffle=True)
clf=RandomForestClassifier(max_depth=50, random_state=0,n_estimators=50)
score = cross_val_score(clf, x,y, cv= kf, scoring="accuracy")
print("%0.4f accuracy with a standard deviation of %0.4f" % (score.mean(), score.std()))
cf_matrix=confusion_matrix(Y_test,dtP3)
cf_matrix

# %% [code]
from sklearn.svm import LinearSVC
print("SVC")
clf = LinearSVC()
start = time.time()
clf.fit(X_train, Y_train)
stop = time.time()
print(f"Training time: {stop - start}s")
dtP3=clf.predict(X_test)
print('error rate:',1-accuracy_score(Y_test,dtP3))
print(classification_report(Y_test,dtP3))
print('accuracy score',round(accuracy_score(Y_test,dtP3),2))
kf = KFold(n_splits=10, shuffle=True)
clf=LinearSVC()
score = cross_val_score(clf, x,y, cv= kf, scoring="accuracy")
print("%0.4f accuracy with a standard deviation of %0.4f" % (score.mean(), score.std()))
cf_matrix=confusion_matrix(Y_test,dtP3)
cf_matrix

# %% [code]
array1=[[382,  25],
       [  6, 387]]
array2=[[403,   4],
       [  4, 389]]

array3=[[405,   2],
       [  2, 391]]

array4=[[402,   5],
       [  4, 389]]


i=1
def plot_sub_sentiment(Airline,A):
    sns.set()
    sns.heatmap(Airline,annot=True,fmt = "d",linecolor="k",linewidths=5,cmap='Blues')
    plt.title(A,fontsize=12)
    plt.xlabel('Predictions')
    plt.ylabel('Actuals')

plt.figure(1,figsize=(14, 8),dpi=200)
plt.subplot(231)
plot_sub_sentiment(array1,'KNC')
plt.subplot(232)
plot_sub_sentiment(array2,'LR')
plt.subplot(234)
plot_sub_sentiment(array3,'RF')
plt.subplot(235)
plot_sub_sentiment(array4,'SVC')
plt.tight_layout()
plt.savefig('mlcm.pdf')

# %% [code]
import numpy as np
import matplotlib.pyplot as plt
from tensorflow.keras import layers
from tensorflow.keras.models import Sequential
from tensorflow.keras.preprocessing import image
from tensorflow.keras import backend as K

# Define a simple CNN model
model = Sequential()
model.add(layers.Conv2D(32, (3, 3), activation='relu', input_shape=(224, 224, 3)))
model.add(layers.MaxPooling2D((2, 2)))
model.add(layers.Dropout(0.02))
model.add(layers.Flatten())
model.add(layers.Dense(1, activation='sigmoid'))

# Add more layers as needed for your specific task

# Function to get intermediate layer outputs
def get_intermediate_outputs(model, layer_name, img_path):
    img = image.load_img(img_path, target_size=(224, 224))
    img_array = image.img_to_array(img)
    img_array = np.expand_dims(img_array, axis=0)

    # Preprocess the input image
    img_array /= 255.0

    # Create a Keras model that outputs the intermediate layer activations
    intermediate_model = K.function([model.input], [model.get_layer(layer_name).output])

    # Get the intermediate layer outputs for the given image
    intermediate_output = intermediate_model([img_array])[0]

    return intermediate_output

# Replace 'your_image_path.jpg' with the path to your input image
img_path = '/content/Broken_railroad_tracks_1.jpg'

# Visualize intermediate layer outputs
layer_name = 'conv2d'  # Change this to the name of the layer you want to visualize
intermediate_output = get_intermediate_outputs(model, layer_name, img_path)

plt.figure(figsize=(16, 8), dpi=100)
# Plot the intermediate layer outputs
for i in range(intermediate_output.shape[3]):
    plt.subplot(4, 8, i + 1)
    plt.imshow(intermediate_output[0, :, :, i], cmap='viridis')
    plt.axis('off')

plt.show()
