# Supplementary material for: Novel conditional tabular generative adversarial network based image augmentation for railway track fault detection
Source: PeerJ Comput Sci. 2025 Jun 18;11:e2898. doi: 10.7717/peerj-cs.2898 (PMC12192886; doi:10.7717/peerj-cs.2898)
Supplement: Supplemental Information 2 [file peerj-cs-11-2898-s002.md]

```python
from google.colab import drive
drive.mount('/content/drive')
```

    Mounted at /content/drive


```python
pip install ctgan
```

    Requirement already satisfied: ctgan in /usr/local/lib/python3.10/dist-packages (0.8.0)
    Requirement already satisfied: tqdm<5,>=4.15 in /usr/local/lib/python3.10/dist-packages (from ctgan) (4.66.1)
    Requirement already satisfied: rdt<2.0,>=1.6.1 in /usr/local/lib/python3.10/dist-packages (from ctgan) (1.9.1)
    Requirement already satisfied: numpy<2,>=1.23.3 in /usr/local/lib/python3.10/dist-packages (from ctgan) (1.23.5)
    Requirement already satisfied: scikit-learn<2,>=1.1.3 in /usr/local/lib/python3.10/dist-packages (from ctgan) (1.2.2)
    Requirement already satisfied: pandas>=1.3.4 in /usr/local/lib/python3.10/dist-packages (from ctgan) (1.5.3)
    Requirement already satisfied: torch>=1.11.0 in /usr/local/lib/python3.10/dist-packages (from ctgan) (2.1.0+cu121)
    Requirement already satisfied: python-dateutil>=2.8.1 in /usr/local/lib/python3.10/dist-packages (from pandas>=1.3.4->ctgan) (2.8.2)
    Requirement already satisfied: pytz>=2020.1 in /usr/local/lib/python3.10/dist-packages (from pandas>=1.3.4->ctgan) (2023.4)
    Requirement already satisfied: Faker<20,>=17 in /usr/local/lib/python3.10/dist-packages (from rdt<2.0,>=1.6.1->ctgan) (19.13.0)
    Requirement already satisfied: scipy<2,>=1.9.2 in /usr/local/lib/python3.10/dist-packages (from rdt<2.0,>=1.6.1->ctgan) (1.11.4)
    Requirement already satisfied: joblib>=1.1.1 in /usr/local/lib/python3.10/dist-packages (from scikit-learn<2,>=1.1.3->ctgan) (1.3.2)
    Requirement already satisfied: threadpoolctl>=2.0.0 in /usr/local/lib/python3.10/dist-packages (from scikit-learn<2,>=1.1.3->ctgan) (3.2.0)
    Requirement already satisfied: filelock in /usr/local/lib/python3.10/dist-packages (from torch>=1.11.0->ctgan) (3.13.1)
    Requirement already satisfied: typing-extensions in /usr/local/lib/python3.10/dist-packages (from torch>=1.11.0->ctgan) (4.5.0)
    Requirement already satisfied: sympy in /usr/local/lib/python3.10/dist-packages (from torch>=1.11.0->ctgan) (1.12)
    Requirement already satisfied: networkx in /usr/local/lib/python3.10/dist-packages (from torch>=1.11.0->ctgan) (3.2.1)
    Requirement already satisfied: jinja2 in /usr/local/lib/python3.10/dist-packages (from torch>=1.11.0->ctgan) (3.1.3)
    Requirement already satisfied: fsspec in /usr/local/lib/python3.10/dist-packages (from torch>=1.11.0->ctgan) (2023.6.0)
    Requirement already satisfied: triton==2.1.0 in /usr/local/lib/python3.10/dist-packages (from torch>=1.11.0->ctgan) (2.1.0)
    Requirement already satisfied: six>=1.5 in /usr/local/lib/python3.10/dist-packages (from python-dateutil>=2.8.1->pandas>=1.3.4->ctgan) (1.16.0)
    Requirement already satisfied: MarkupSafe>=2.0 in /usr/local/lib/python3.10/dist-packages (from jinja2->torch>=1.11.0->ctgan) (2.1.4)
    Requirement already satisfied: mpmath>=0.19 in /usr/local/lib/python3.10/dist-packages (from sympy->torch>=1.11.0->ctgan) (1.3.0)


## image show


```python
import matplotlib.pyplot as plt
import os

def show_images(image_dir):
    folder_name = os.path.basename(image_dir)
    # Get the list of image files in the directory
    image_files = [f for f in os.listdir(image_dir) if os.path.isfile(os.path.join(image_dir, f))]

    # Create a figure with subplots
    fig, axes = plt.subplots(1, 2, dpi=200)

    # Loop through the image files and display them in subplots
    for i, image_file in enumerate(image_files[:2]):  # Display only the first two images
        image_path = os.path.join(image_dir, image_file)
        image = plt.imread(image_path)
        axes[i].imshow(image)
        axes[i].axis('off')
        axes[i].set_title(str(folder_name))

    # Adjust the spacing between subplots
    plt.subplots_adjust(wspace=0.1)
    # Show the plot
    plt.show()

# Example usage
image_directory = "/content/drive/MyDrive/railwayfault/Defective"
show_images(image_directory)

```


    
![png](output_3_0.png)
    


```python
import matplotlib.pyplot as plt
import os

def show_images(image_dir):
    folder_name = os.path.basename(image_dir)
    # Get the list of image files in the directory
    image_files = [f for f in os.listdir(image_dir) if os.path.isfile(os.path.join(image_dir, f))]

    # Create a figure with subplots
    fig, axes = plt.subplots(1, 2, dpi=200)

    # Loop through the image files and display them in subplots
    for i, image_file in enumerate(image_files[22:24]):  # Display only the first two images
        image_path = os.path.join(image_dir, image_file)
        image = plt.imread(image_path)
        axes[i].imshow(image)
        axes[i].axis('off')
        axes[i].set_title(str(folder_name))

    # Adjust the spacing between subplots
    plt.subplots_adjust(wspace=0.1)
    # Show the plot
    plt.show()

# Example usage
image_directory = "/content/drive/MyDrive/railwayfault/Non defective"
show_images(image_directory)

```


    
![png](output_4_0.png)
    


# Results


```python
import matplotlib.pyplot as plt
import cv2
import numpy as np
import seaborn as sns
import matplotlib.pyplot as plt
import cv2
import numpy as np
import seaborn as sns
import pandas as pd
import time
from sklearn.model_selection import train_test_split
from sklearn.metrics import accuracy_score
from sklearn.metrics import classification_report
import numpy as np
from sklearn.metrics import roc_auc_score
from sklearn.metrics import confusion_matrix
from sklearn.model_selection import KFold, cross_val_score
from sklearn.metrics import log_loss,cohen_kappa_score
from imblearn.metrics import geometric_mean_score
import matplotlib.pyplot as plt
import numpy as np
import seaborn as sns
import warnings
warnings.filterwarnings('ignore')
plt.style.use('fivethirtyeight')
```


```python
import os
import numpy as np
import cv2
from tensorflow.keras.utils import to_categorical

# Define the path to the dataset folder
dataset_path = "/content/drive/MyDrive/railwayfault"

# Define the list of label folders in the dataset folder
label_folders = ["Defective", "Non defective"]

# Define the size of the input images
img_height = 256
img_width = 256

# Define an empty list to store the images and their labels
data = []
labels = []

# Loop over the label folders in the dataset folder
for label_folder in label_folders:
    # Define the path to the label folder
    label_path = os.path.join(dataset_path, label_folder)
    # Loop over the images in the label folder
    for img_name in os.listdir(label_path):
        # Define the path to the image
        img_path = os.path.join(label_path, img_name)
        # Load the image and resize it to the desired size
        img = cv2.imread(img_path)
        img = cv2.resize(img, (img_height, img_width))
        # Append the image and its label to the data and labels lists
        data.append(img.flatten().tolist())
        labels.append(label_folder)

# Convert the data and labels lists to numpy arrays
data = np.array(data)
labels = np.array(labels)

# Convert the labels to one-hot encoded vectors
# labels = to_categorical(labels)

# Print the shape of the data and labels arrays
print("Data shape:", data.shape)
print("Labels shape:", labels.shape)
```

    Data shape: (384, 196608)
    Labels shape: (384,)


# CTGAN


```python
df = pd.DataFrame(data)
df['label'] = labels
```


```python
df
```


  <div id="df-14140781-9f93-4474-ad80-61047da1de24" class="colab-df-container">
    <div>
<style scoped>
    .dataframe tbody tr th:only-of-type {
        vertical-align: middle;
    }

    .dataframe tbody tr th {
        vertical-align: top;
    }

    .dataframe thead th {
        text-align: right;
    }
</style>
<table border="1" class="dataframe">
  <thead>
    <tr style="text-align: right;">
      <th></th>
      <th>0</th>
      <th>1</th>
      <th>2</th>
      <th>3</th>
      <th>4</th>
      <th>5</th>
      <th>6</th>
      <th>7</th>
      <th>8</th>
      <th>9</th>
      <th>...</th>
      <th>196599</th>
      <th>196600</th>
      <th>196601</th>
      <th>196602</th>
      <th>196603</th>
      <th>196604</th>
      <th>196605</th>
      <th>196606</th>
      <th>196607</th>
      <th>label</th>
    </tr>
  </thead>
  <tbody>
    <tr>
      <th>0</th>
      <td>39</td>
      <td>58</td>
      <td>79</td>
      <td>133</td>
      <td>154</td>
      <td>175</td>
      <td>160</td>
      <td>181</td>
      <td>205</td>
      <td>151</td>
      <td>...</td>
      <td>145</td>
      <td>175</td>
      <td>192</td>
      <td>152</td>
      <td>180</td>
      <td>197</td>
      <td>155</td>
      <td>184</td>
      <td>199</td>
      <td>Defective</td>
    </tr>
    <tr>
      <th>1</th>
      <td>137</td>
      <td>160</td>
      <td>186</td>
      <td>130</td>
      <td>153</td>
      <td>179</td>
      <td>126</td>
      <td>147</td>
      <td>174</td>
      <td>132</td>
      <td>...</td>
      <td>83</td>
      <td>92</td>
      <td>101</td>
      <td>75</td>
      <td>85</td>
      <td>94</td>
      <td>57</td>
      <td>66</td>
      <td>75</td>
      <td>Defective</td>
    </tr>
    <tr>
      <th>2</th>
      <td>33</td>
      <td>53</td>
      <td>78</td>
      <td>35</td>
      <td>55</td>
      <td>80</td>
      <td>38</td>
      <td>56</td>
      <td>82</td>
      <td>40</td>
      <td>...</td>
      <td>142</td>
      <td>175</td>
      <td>195</td>
      <td>130</td>
      <td>163</td>
      <td>183</td>
      <td>137</td>
      <td>170</td>
      <td>190</td>
      <td>Defective</td>
    </tr>
    <tr>
      <th>3</th>
      <td>150</td>
      <td>183</td>
      <td>199</td>
      <td>155</td>
      <td>189</td>
      <td>207</td>
      <td>154</td>
      <td>186</td>
      <td>208</td>
      <td>150</td>
      <td>...</td>
      <td>139</td>
      <td>151</td>
      <td>160</td>
      <td>160</td>
      <td>170</td>
      <td>180</td>
      <td>153</td>
      <td>163</td>
      <td>173</td>
      <td>Defective</td>
    </tr>
    <tr>
      <th>4</th>
      <td>77</td>
      <td>91</td>
      <td>97</td>
      <td>60</td>
      <td>74</td>
      <td>80</td>
      <td>52</td>
      <td>63</td>
      <td>70</td>
      <td>22</td>
      <td>...</td>
      <td>173</td>
      <td>203</td>
      <td>221</td>
      <td>168</td>
      <td>194</td>
      <td>208</td>
      <td>167</td>
      <td>191</td>
      <td>203</td>
      <td>Defective</td>
    </tr>
    <tr>
      <th>...</th>
      <td>...</td>
      <td>...</td>
      <td>...</td>
      <td>...</td>
      <td>...</td>
      <td>...</td>
      <td>...</td>
      <td>...</td>
      <td>...</td>
      <td>...</td>
      <td>...</td>
      <td>...</td>
      <td>...</td>
      <td>...</td>
      <td>...</td>
      <td>...</td>
      <td>...</td>
      <td>...</td>
      <td>...</td>
      <td>...</td>
      <td>...</td>
    </tr>
    <tr>
      <th>379</th>
      <td>97</td>
      <td>107</td>
      <td>101</td>
      <td>103</td>
      <td>113</td>
      <td>107</td>
      <td>120</td>
      <td>128</td>
      <td>122</td>
      <td>126</td>
      <td>...</td>
      <td>85</td>
      <td>96</td>
      <td>106</td>
      <td>98</td>
      <td>107</td>
      <td>117</td>
      <td>123</td>
      <td>132</td>
      <td>141</td>
      <td>Non defective</td>
    </tr>
    <tr>
      <th>380</th>
      <td>91</td>
      <td>111</td>
      <td>129</td>
      <td>17</td>
      <td>29</td>
      <td>43</td>
      <td>11</td>
      <td>14</td>
      <td>25</td>
      <td>15</td>
      <td>...</td>
      <td>162</td>
      <td>189</td>
      <td>209</td>
      <td>175</td>
      <td>202</td>
      <td>222</td>
      <td>127</td>
      <td>157</td>
      <td>176</td>
      <td>Non defective</td>
    </tr>
    <tr>
      <th>381</th>
      <td>48</td>
      <td>66</td>
      <td>83</td>
      <td>49</td>
      <td>67</td>
      <td>84</td>
      <td>52</td>
      <td>68</td>
      <td>85</td>
      <td>54</td>
      <td>...</td>
      <td>41</td>
      <td>37</td>
      <td>33</td>
      <td>39</td>
      <td>35</td>
      <td>30</td>
      <td>37</td>
      <td>33</td>
      <td>28</td>
      <td>Non defective</td>
    </tr>
    <tr>
      <th>382</th>
      <td>121</td>
      <td>128</td>
      <td>121</td>
      <td>127</td>
      <td>134</td>
      <td>127</td>
      <td>122</td>
      <td>129</td>
      <td>122</td>
      <td>125</td>
      <td>...</td>
      <td>6</td>
      <td>8</td>
      <td>7</td>
      <td>20</td>
      <td>25</td>
      <td>23</td>
      <td>19</td>
      <td>24</td>
      <td>22</td>
      <td>Non defective</td>
    </tr>
    <tr>
      <th>383</th>
      <td>161</td>
      <td>171</td>
      <td>178</td>
      <td>145</td>
      <td>155</td>
      <td>160</td>
      <td>121</td>
      <td>129</td>
      <td>133</td>
      <td>162</td>
      <td>...</td>
      <td>154</td>
      <td>166</td>
      <td>174</td>
      <td>142</td>
      <td>153</td>
      <td>161</td>
      <td>169</td>
      <td>180</td>
      <td>188</td>
      <td>Non defective</td>
    </tr>
  </tbody>
</table>
<p>384 rows × 196609 columns</p>
</div>
    <div class="colab-df-buttons">

  <div class="colab-df-container">
    <button class="colab-df-convert" onclick="convertToInteractive('df-14140781-9f93-4474-ad80-61047da1de24')"
            title="Convert this dataframe to an interactive table."
            style="display:none;">

  <svg xmlns="http://www.w3.org/2000/svg" height="24px" viewBox="0 -960 960 960">
    <path d="M120-120v-720h720v720H120Zm60-500h600v-160H180v160Zm220 220h160v-160H400v160Zm0 220h160v-160H400v160ZM180-400h160v-160H180v160Zm440 0h160v-160H620v160ZM180-180h160v-160H180v160Zm440 0h160v-160H620v160Z"/>
  </svg>
    </button>

  <style>
    .colab-df-container {
      display:flex;
      gap: 12px;
    }

    .colab-df-convert {
      background-color: #E8F0FE;
      border: none;
      border-radius: 50%;
      cursor: pointer;
      display: none;
      fill: #1967D2;
      height: 32px;
      padding: 0 0 0 0;
      width: 32px;
    }

    .colab-df-convert:hover {
      background-color: #E2EBFA;
      box-shadow: 0px 1px 2px rgba(60, 64, 67, 0.3), 0px 1px 3px 1px rgba(60, 64, 67, 0.15);
      fill: #174EA6;
    }

    .colab-df-buttons div {
      margin-bottom: 4px;
    }

    [theme=dark] .colab-df-convert {
      background-color: #3B4455;
      fill: #D2E3FC;
    }

    [theme=dark] .colab-df-convert:hover {
      background-color: #434B5C;
      box-shadow: 0px 1px 3px 1px rgba(0, 0, 0, 0.15);
      filter: drop-shadow(0px 1px 2px rgba(0, 0, 0, 0.3));
      fill: #FFFFFF;
    }
  </style>

    <script>
      const buttonEl =
        document.querySelector('#df-14140781-9f93-4474-ad80-61047da1de24 button.colab-df-convert');
      buttonEl.style.display =
        google.colab.kernel.accessAllowed ? 'block' : 'none';

      async function convertToInteractive(key) {
        const element = document.querySelector('#df-14140781-9f93-4474-ad80-61047da1de24');
        const dataTable =
          await google.colab.kernel.invokeFunction('convertToInteractive',
                                                    [key], {});
        if (!dataTable) return;

        const docLinkHtml = 'Like what you see? Visit the ' +
          '<a target="_blank" href=https://colab.research.google.com/notebooks/data_table.ipynb>data table notebook</a>'
          + ' to learn more about interactive tables.';
        element.innerHTML = '';
        dataTable['output_type'] = 'display_data';
        await google.colab.output.renderOutput(dataTable, element);
        const docLink = document.createElement('div');
        docLink.innerHTML = docLinkHtml;
        element.appendChild(docLink);
      }
    </script>
  </div>


<div id="df-7563286c-fb9b-421f-af5c-5c4364d11052">
  <button class="colab-df-quickchart" onclick="quickchart('df-7563286c-fb9b-421f-af5c-5c4364d11052')"
            title="Suggest charts"
            style="display:none;">

<svg xmlns="http://www.w3.org/2000/svg" height="24px"viewBox="0 0 24 24"
     width="24px">
    <g>
        <path d="M19 3H5c-1.1 0-2 .9-2 2v14c0 1.1.9 2 2 2h14c1.1 0 2-.9 2-2V5c0-1.1-.9-2-2-2zM9 17H7v-7h2v7zm4 0h-2V7h2v10zm4 0h-2v-4h2v4z"/>
    </g>
</svg>
  </button>

<style>
  .colab-df-quickchart {
      --bg-color: #E8F0FE;
      --fill-color: #1967D2;
      --hover-bg-color: #E2EBFA;
      --hover-fill-color: #174EA6;
      --disabled-fill-color: #AAA;
      --disabled-bg-color: #DDD;
  }

  [theme=dark] .colab-df-quickchart {
      --bg-color: #3B4455;
      --fill-color: #D2E3FC;
      --hover-bg-color: #434B5C;
      --hover-fill-color: #FFFFFF;
      --disabled-bg-color: #3B4455;
      --disabled-fill-color: #666;
  }

  .colab-df-quickchart {
    background-color: var(--bg-color);
    border: none;
    border-radius: 50%;
    cursor: pointer;
    display: none;
    fill: var(--fill-color);
    height: 32px;
    padding: 0;
    width: 32px;
  }

  .colab-df-quickchart:hover {
    background-color: var(--hover-bg-color);
    box-shadow: 0 1px 2px rgba(60, 64, 67, 0.3), 0 1px 3px 1px rgba(60, 64, 67, 0.15);
    fill: var(--button-hover-fill-color);
  }

  .colab-df-quickchart-complete:disabled,
  .colab-df-quickchart-complete:disabled:hover {
    background-color: var(--disabled-bg-color);
    fill: var(--disabled-fill-color);
    box-shadow: none;
  }

  .colab-df-spinner {
    border: 2px solid var(--fill-color);
    border-color: transparent;
    border-bottom-color: var(--fill-color);
    animation:
      spin 1s steps(1) infinite;
  }

  @keyframes spin {
    0% {
      border-color: transparent;
      border-bottom-color: var(--fill-color);
      border-left-color: var(--fill-color);
    }
    20% {
      border-color: transparent;
      border-left-color: var(--fill-color);
      border-top-color: var(--fill-color);
    }
    30% {
      border-color: transparent;
      border-left-color: var(--fill-color);
      border-top-color: var(--fill-color);
      border-right-color: var(--fill-color);
    }
    40% {
      border-color: transparent;
      border-right-color: var(--fill-color);
      border-top-color: var(--fill-color);
    }
    60% {
      border-color: transparent;
      border-right-color: var(--fill-color);
    }
    80% {
      border-color: transparent;
      border-right-color: var(--fill-color);
      border-bottom-color: var(--fill-color);
    }
    90% {
      border-color: transparent;
      border-bottom-color: var(--fill-color);
    }
  }
</style>

  <script>
    async function quickchart(key) {
      const quickchartButtonEl =
        document.querySelector('#' + key + ' button');
      quickchartButtonEl.disabled = true;  // To prevent multiple clicks.
      quickchartButtonEl.classList.add('colab-df-spinner');
      try {
        const charts = await google.colab.kernel.invokeFunction(
            'suggestCharts', [key], {});
      } catch (error) {
        console.error('Error during call to suggestCharts:', error);
      }
      quickchartButtonEl.classList.remove('colab-df-spinner');
      quickchartButtonEl.classList.add('colab-df-quickchart-complete');
    }
    (() => {
      let quickchartButtonEl =
        document.querySelector('#df-7563286c-fb9b-421f-af5c-5c4364d11052 button');
      quickchartButtonEl.style.display =
        google.colab.kernel.accessAllowed ? 'block' : 'none';
    })();
  </script>
</div>

  <div id="id_7fca6e33-7681-4422-a009-76c2f466a47d">
    <style>
      .colab-df-generate {
        background-color: #E8F0FE;
        border: none;
        border-radius: 50%;
        cursor: pointer;
        display: none;
        fill: #1967D2;
        height: 32px;
        padding: 0 0 0 0;
        width: 32px;
      }

      .colab-df-generate:hover {
        background-color: #E2EBFA;
        box-shadow: 0px 1px 2px rgba(60, 64, 67, 0.3), 0px 1px 3px 1px rgba(60, 64, 67, 0.15);
        fill: #174EA6;
      }

      [theme=dark] .colab-df-generate {
        background-color: #3B4455;
        fill: #D2E3FC;
      }

      [theme=dark] .colab-df-generate:hover {
        background-color: #434B5C;
        box-shadow: 0px 1px 3px 1px rgba(0, 0, 0, 0.15);
        filter: drop-shadow(0px 1px 2px rgba(0, 0, 0, 0.3));
        fill: #FFFFFF;
      }
    </style>
    <button class="colab-df-generate" onclick="generateWithVariable('df')"
            title="Generate code using this dataframe."
            style="display:none;">

  <svg xmlns="http://www.w3.org/2000/svg" height="24px"viewBox="0 0 24 24"
       width="24px">
    <path d="M7,19H8.4L18.45,9,17,7.55,7,17.6ZM5,21V16.75L18.45,3.32a2,2,0,0,1,2.83,0l1.4,1.43a1.91,1.91,0,0,1,.58,1.4,1.91,1.91,0,0,1-.58,1.4L9.25,21ZM18.45,9,17,7.55Zm-12,3A5.31,5.31,0,0,0,4.9,8.1,5.31,5.31,0,0,0,1,6.5,5.31,5.31,0,0,0,4.9,4.9,5.31,5.31,0,0,0,6.5,1,5.31,5.31,0,0,0,8.1,4.9,5.31,5.31,0,0,0,12,6.5,5.46,5.46,0,0,0,6.5,12Z"/>
  </svg>
    </button>
    <script>
      (() => {
      const buttonEl =
        document.querySelector('#id_7fca6e33-7681-4422-a009-76c2f466a47d button.colab-df-generate');
      buttonEl.style.display =
        google.colab.kernel.accessAllowed ? 'block' : 'none';

      buttonEl.onclick = () => {
        google.colab.notebook.generateWithVariable('df');
      }
      })();
    </script>
  </div>

    </div>
  </div>


```python
df_Defective = df[df['label'] == 'Defective']
df_Defective=df_Defective.drop(['label'],axis=1)
df_Defective
```


  <div id="df-cda514e2-646e-43d5-826d-c3dc117bc7a8" class="colab-df-container">
    <div>
<style scoped>
    .dataframe tbody tr th:only-of-type {
        vertical-align: middle;
    }

    .dataframe tbody tr th {
        vertical-align: top;
    }

    .dataframe thead th {
        text-align: right;
    }
</style>
<table border="1" class="dataframe">
  <thead>
    <tr style="text-align: right;">
      <th></th>
      <th>0</th>
      <th>1</th>
      <th>2</th>
      <th>3</th>
      <th>4</th>
      <th>5</th>
      <th>6</th>
      <th>7</th>
      <th>8</th>
      <th>9</th>
      <th>...</th>
      <th>196598</th>
      <th>196599</th>
      <th>196600</th>
      <th>196601</th>
      <th>196602</th>
      <th>196603</th>
      <th>196604</th>
      <th>196605</th>
      <th>196606</th>
      <th>196607</th>
    </tr>
  </thead>
  <tbody>
    <tr>
      <th>0</th>
      <td>39</td>
      <td>58</td>
      <td>79</td>
      <td>133</td>
      <td>154</td>
      <td>175</td>
      <td>160</td>
      <td>181</td>
      <td>205</td>
      <td>151</td>
      <td>...</td>
      <td>189</td>
      <td>145</td>
      <td>175</td>
      <td>192</td>
      <td>152</td>
      <td>180</td>
      <td>197</td>
      <td>155</td>
      <td>184</td>
      <td>199</td>
    </tr>
    <tr>
      <th>1</th>
      <td>137</td>
      <td>160</td>
      <td>186</td>
      <td>130</td>
      <td>153</td>
      <td>179</td>
      <td>126</td>
      <td>147</td>
      <td>174</td>
      <td>132</td>
      <td>...</td>
      <td>92</td>
      <td>83</td>
      <td>92</td>
      <td>101</td>
      <td>75</td>
      <td>85</td>
      <td>94</td>
      <td>57</td>
      <td>66</td>
      <td>75</td>
    </tr>
    <tr>
      <th>2</th>
      <td>33</td>
      <td>53</td>
      <td>78</td>
      <td>35</td>
      <td>55</td>
      <td>80</td>
      <td>38</td>
      <td>56</td>
      <td>82</td>
      <td>40</td>
      <td>...</td>
      <td>196</td>
      <td>142</td>
      <td>175</td>
      <td>195</td>
      <td>130</td>
      <td>163</td>
      <td>183</td>
      <td>137</td>
      <td>170</td>
      <td>190</td>
    </tr>
    <tr>
      <th>3</th>
      <td>150</td>
      <td>183</td>
      <td>199</td>
      <td>155</td>
      <td>189</td>
      <td>207</td>
      <td>154</td>
      <td>186</td>
      <td>208</td>
      <td>150</td>
      <td>...</td>
      <td>149</td>
      <td>139</td>
      <td>151</td>
      <td>160</td>
      <td>160</td>
      <td>170</td>
      <td>180</td>
      <td>153</td>
      <td>163</td>
      <td>173</td>
    </tr>
    <tr>
      <th>4</th>
      <td>77</td>
      <td>91</td>
      <td>97</td>
      <td>60</td>
      <td>74</td>
      <td>80</td>
      <td>52</td>
      <td>63</td>
      <td>70</td>
      <td>22</td>
      <td>...</td>
      <td>210</td>
      <td>173</td>
      <td>203</td>
      <td>221</td>
      <td>168</td>
      <td>194</td>
      <td>208</td>
      <td>167</td>
      <td>191</td>
      <td>203</td>
    </tr>
    <tr>
      <th>...</th>
      <td>...</td>
      <td>...</td>
      <td>...</td>
      <td>...</td>
      <td>...</td>
      <td>...</td>
      <td>...</td>
      <td>...</td>
      <td>...</td>
      <td>...</td>
      <td>...</td>
      <td>...</td>
      <td>...</td>
      <td>...</td>
      <td>...</td>
      <td>...</td>
      <td>...</td>
      <td>...</td>
      <td>...</td>
      <td>...</td>
      <td>...</td>
    </tr>
    <tr>
      <th>187</th>
      <td>95</td>
      <td>146</td>
      <td>156</td>
      <td>30</td>
      <td>80</td>
      <td>92</td>
      <td>61</td>
      <td>106</td>
      <td>123</td>
      <td>106</td>
      <td>...</td>
      <td>157</td>
      <td>98</td>
      <td>151</td>
      <td>159</td>
      <td>105</td>
      <td>155</td>
      <td>160</td>
      <td>111</td>
      <td>158</td>
      <td>162</td>
    </tr>
    <tr>
      <th>188</th>
      <td>12</td>
      <td>9</td>
      <td>18</td>
      <td>14</td>
      <td>10</td>
      <td>20</td>
      <td>15</td>
      <td>9</td>
      <td>23</td>
      <td>13</td>
      <td>...</td>
      <td>110</td>
      <td>69</td>
      <td>82</td>
      <td>89</td>
      <td>61</td>
      <td>74</td>
      <td>83</td>
      <td>71</td>
      <td>86</td>
      <td>95</td>
    </tr>
    <tr>
      <th>189</th>
      <td>118</td>
      <td>138</td>
      <td>149</td>
      <td>168</td>
      <td>188</td>
      <td>199</td>
      <td>190</td>
      <td>210</td>
      <td>218</td>
      <td>197</td>
      <td>...</td>
      <td>57</td>
      <td>49</td>
      <td>59</td>
      <td>67</td>
      <td>61</td>
      <td>69</td>
      <td>79</td>
      <td>50</td>
      <td>59</td>
      <td>69</td>
    </tr>
    <tr>
      <th>190</th>
      <td>131</td>
      <td>129</td>
      <td>119</td>
      <td>111</td>
      <td>109</td>
      <td>101</td>
      <td>60</td>
      <td>59</td>
      <td>53</td>
      <td>26</td>
      <td>...</td>
      <td>129</td>
      <td>83</td>
      <td>104</td>
      <td>134</td>
      <td>88</td>
      <td>108</td>
      <td>136</td>
      <td>74</td>
      <td>93</td>
      <td>120</td>
    </tr>
    <tr>
      <th>191</th>
      <td>102</td>
      <td>140</td>
      <td>170</td>
      <td>93</td>
      <td>131</td>
      <td>161</td>
      <td>90</td>
      <td>126</td>
      <td>158</td>
      <td>92</td>
      <td>...</td>
      <td>209</td>
      <td>151</td>
      <td>185</td>
      <td>208</td>
      <td>148</td>
      <td>182</td>
      <td>205</td>
      <td>146</td>
      <td>180</td>
      <td>203</td>
    </tr>
  </tbody>
</table>
<p>192 rows × 196608 columns</p>
</div>
    <div class="colab-df-buttons">

  <div class="colab-df-container">
    <button class="colab-df-convert" onclick="convertToInteractive('df-cda514e2-646e-43d5-826d-c3dc117bc7a8')"
            title="Convert this dataframe to an interactive table."
            style="display:none;">

  <svg xmlns="http://www.w3.org/2000/svg" height="24px" viewBox="0 -960 960 960">
    <path d="M120-120v-720h720v720H120Zm60-500h600v-160H180v160Zm220 220h160v-160H400v160Zm0 220h160v-160H400v160ZM180-400h160v-160H180v160Zm440 0h160v-160H620v160ZM180-180h160v-160H180v160Zm440 0h160v-160H620v160Z"/>
  </svg>
    </button>

  <style>
    .colab-df-container {
      display:flex;
      gap: 12px;
    }

    .colab-df-convert {
      background-color: #E8F0FE;
      border: none;
      border-radius: 50%;
      cursor: pointer;
      display: none;
      fill: #1967D2;
      height: 32px;
      padding: 0 0 0 0;
      width: 32px;
    }

    .colab-df-convert:hover {
      background-color: #E2EBFA;
      box-shadow: 0px 1px 2px rgba(60, 64, 67, 0.3), 0px 1px 3px 1px rgba(60, 64, 67, 0.15);
      fill: #174EA6;
    }

    .colab-df-buttons div {
      margin-bottom: 4px;
    }

    [theme=dark] .colab-df-convert {
      background-color: #3B4455;
      fill: #D2E3FC;
    }

    [theme=dark] .colab-df-convert:hover {
      background-color: #434B5C;
      box-shadow: 0px 1px 3px 1px rgba(0, 0, 0, 0.15);
      filter: drop-shadow(0px 1px 2px rgba(0, 0, 0, 0.3));
      fill: #FFFFFF;
    }
  </style>

    <script>
      const buttonEl =
        document.querySelector('#df-cda514e2-646e-43d5-826d-c3dc117bc7a8 button.colab-df-convert');
      buttonEl.style.display =
        google.colab.kernel.accessAllowed ? 'block' : 'none';

      async function convertToInteractive(key) {
        const element = document.querySelector('#df-cda514e2-646e-43d5-826d-c3dc117bc7a8');
        const dataTable =
          await google.colab.kernel.invokeFunction('convertToInteractive',
                                                    [key], {});
        if (!dataTable) return;

        const docLinkHtml = 'Like what you see? Visit the ' +
          '<a target="_blank" href=https://colab.research.google.com/notebooks/data_table.ipynb>data table notebook</a>'
          + ' to learn more about interactive tables.';
        element.innerHTML = '';
        dataTable['output_type'] = 'display_data';
        await google.colab.output.renderOutput(dataTable, element);
        const docLink = document.createElement('div');
        docLink.innerHTML = docLinkHtml;
        element.appendChild(docLink);
      }
    </script>
  </div>


<div id="df-76795bcf-7594-487e-a256-c6ec3dfb26c9">
  <button class="colab-df-quickchart" onclick="quickchart('df-76795bcf-7594-487e-a256-c6ec3dfb26c9')"
            title="Suggest charts"
            style="display:none;">

<svg xmlns="http://www.w3.org/2000/svg" height="24px"viewBox="0 0 24 24"
     width="24px">
    <g>
        <path d="M19 3H5c-1.1 0-2 .9-2 2v14c0 1.1.9 2 2 2h14c1.1 0 2-.9 2-2V5c0-1.1-.9-2-2-2zM9 17H7v-7h2v7zm4 0h-2V7h2v10zm4 0h-2v-4h2v4z"/>
    </g>
</svg>
  </button>

<style>
  .colab-df-quickchart {
      --bg-color: #E8F0FE;
      --fill-color: #1967D2;
      --hover-bg-color: #E2EBFA;
      --hover-fill-color: #174EA6;
      --disabled-fill-color: #AAA;
      --disabled-bg-color: #DDD;
  }

  [theme=dark] .colab-df-quickchart {
      --bg-color: #3B4455;
      --fill-color: #D2E3FC;
      --hover-bg-color: #434B5C;
      --hover-fill-color: #FFFFFF;
      --disabled-bg-color: #3B4455;
      --disabled-fill-color: #666;
  }

  .colab-df-quickchart {
    background-color: var(--bg-color);
    border: none;
    border-radius: 50%;
    cursor: pointer;
    display: none;
    fill: var(--fill-color);
    height: 32px;
    padding: 0;
    width: 32px;
  }

  .colab-df-quickchart:hover {
    background-color: var(--hover-bg-color);
    box-shadow: 0 1px 2px rgba(60, 64, 67, 0.3), 0 1px 3px 1px rgba(60, 64, 67, 0.15);
    fill: var(--button-hover-fill-color);
  }

  .colab-df-quickchart-complete:disabled,
  .colab-df-quickchart-complete:disabled:hover {
    background-color: var(--disabled-bg-color);
    fill: var(--disabled-fill-color);
    box-shadow: none;
  }

  .colab-df-spinner {
    border: 2px solid var(--fill-color);
    border-color: transparent;
    border-bottom-color: var(--fill-color);
    animation:
      spin 1s steps(1) infinite;
  }

  @keyframes spin {
    0% {
      border-color: transparent;
      border-bottom-color: var(--fill-color);
      border-left-color: var(--fill-color);
    }
    20% {
      border-color: transparent;
      border-left-color: var(--fill-color);
      border-top-color: var(--fill-color);
    }
    30% {
      border-color: transparent;
      border-left-color: var(--fill-color);
      border-top-color: var(--fill-color);
      border-right-color: var(--fill-color);
    }
    40% {
      border-color: transparent;
      border-right-color: var(--fill-color);
      border-top-color: var(--fill-color);
    }
    60% {
      border-color: transparent;
      border-right-color: var(--fill-color);
    }
    80% {
      border-color: transparent;
      border-right-color: var(--fill-color);
      border-bottom-color: var(--fill-color);
    }
    90% {
      border-color: transparent;
      border-bottom-color: var(--fill-color);
    }
  }
</style>

  <script>
    async function quickchart(key) {
      const quickchartButtonEl =
        document.querySelector('#' + key + ' button');
      quickchartButtonEl.disabled = true;  // To prevent multiple clicks.
      quickchartButtonEl.classList.add('colab-df-spinner');
      try {
        const charts = await google.colab.kernel.invokeFunction(
            'suggestCharts', [key], {});
      } catch (error) {
        console.error('Error during call to suggestCharts:', error);
      }
      quickchartButtonEl.classList.remove('colab-df-spinner');
      quickchartButtonEl.classList.add('colab-df-quickchart-complete');
    }
    (() => {
      let quickchartButtonEl =
        document.querySelector('#df-76795bcf-7594-487e-a256-c6ec3dfb26c9 button');
      quickchartButtonEl.style.display =
        google.colab.kernel.accessAllowed ? 'block' : 'none';
    })();
  </script>
</div>

  <div id="id_390d5484-dd60-43e2-8c0a-06175f778874">
    <style>
      .colab-df-generate {
        background-color: #E8F0FE;
        border: none;
        border-radius: 50%;
        cursor: pointer;
        display: none;
        fill: #1967D2;
        height: 32px;
        padding: 0 0 0 0;
        width: 32px;
      }

      .colab-df-generate:hover {
        background-color: #E2EBFA;
        box-shadow: 0px 1px 2px rgba(60, 64, 67, 0.3), 0px 1px 3px 1px rgba(60, 64, 67, 0.15);
        fill: #174EA6;
      }

      [theme=dark] .colab-df-generate {
        background-color: #3B4455;
        fill: #D2E3FC;
      }

      [theme=dark] .colab-df-generate:hover {
        background-color: #434B5C;
        box-shadow: 0px 1px 3px 1px rgba(0, 0, 0, 0.15);
        filter: drop-shadow(0px 1px 2px rgba(0, 0, 0, 0.3));
        fill: #FFFFFF;
      }
    </style>
    <button class="colab-df-generate" onclick="generateWithVariable('df_Defective')"
            title="Generate code using this dataframe."
            style="display:none;">

  <svg xmlns="http://www.w3.org/2000/svg" height="24px"viewBox="0 0 24 24"
       width="24px">
    <path d="M7,19H8.4L18.45,9,17,7.55,7,17.6ZM5,21V16.75L18.45,3.32a2,2,0,0,1,2.83,0l1.4,1.43a1.91,1.91,0,0,1,.58,1.4,1.91,1.91,0,0,1-.58,1.4L9.25,21ZM18.45,9,17,7.55Zm-12,3A5.31,5.31,0,0,0,4.9,8.1,5.31,5.31,0,0,0,1,6.5,5.31,5.31,0,0,0,4.9,4.9,5.31,5.31,0,0,0,6.5,1,5.31,5.31,0,0,0,8.1,4.9,5.31,5.31,0,0,0,12,6.5,5.46,5.46,0,0,0,6.5,12Z"/>
  </svg>
    </button>
    <script>
      (() => {
      const buttonEl =
        document.querySelector('#id_390d5484-dd60-43e2-8c0a-06175f778874 button.colab-df-generate');
      buttonEl.style.display =
        google.colab.kernel.accessAllowed ? 'block' : 'none';

      buttonEl.onclick = () => {
        google.colab.notebook.generateWithVariable('df_Defective');
      }
      })();
    </script>
  </div>

    </div>
  </div>


```python
from sklearn.decomposition import PCA
pca = PCA(n_components=100)

# Fit PCA on the scaled data and transform it
df_pca = pca.fit_transform(df_Defective)

# Convert the array returned by PCA back into a pandas DataFrame
df_pca = pd.DataFrame(df_pca, columns=[f'PC{i+1}' for i in range(100)])

```


```python
# conditional generative adversarial networks
# (CTGAN):
import pandas as pd
from ctgan import CTGAN

# Initialize CTGAN and fit on your DataFrame
ctgan = CTGAN(epochs=5)
ctgan.fit(df_pca)
```


```python
# Create synthetic data
num_samples_to_generate = 2000
synthetic_Defective = ctgan.sample(num_samples_to_generate)
```


```python
CTGAN_Defective=pd.DataFrame(synthetic_Defective)
CTGAN_Defective['label']='Defective'
CTGAN_Defective
```


  <div id="df-9c8b34bb-d887-4c63-8ea6-dc9e82bb4c78" class="colab-df-container">
    <div>
<style scoped>
    .dataframe tbody tr th:only-of-type {
        vertical-align: middle;
    }

    .dataframe tbody tr th {
        vertical-align: top;
    }

    .dataframe thead th {
        text-align: right;
    }
</style>
<table border="1" class="dataframe">
  <thead>
    <tr style="text-align: right;">
      <th></th>
      <th>PC1</th>
      <th>PC2</th>
      <th>PC3</th>
      <th>PC4</th>
      <th>PC5</th>
      <th>PC6</th>
      <th>PC7</th>
      <th>PC8</th>
      <th>PC9</th>
      <th>PC10</th>
      <th>...</th>
      <th>PC92</th>
      <th>PC93</th>
      <th>PC94</th>
      <th>PC95</th>
      <th>PC96</th>
      <th>PC97</th>
      <th>PC98</th>
      <th>PC99</th>
      <th>PC100</th>
      <th>label</th>
    </tr>
  </thead>
  <tbody>
    <tr>
      <th>0</th>
      <td>15928.840918</td>
      <td>11065.334198</td>
      <td>27818.044664</td>
      <td>-4799.782783</td>
      <td>22257.630089</td>
      <td>-3968.421175</td>
      <td>-263.545398</td>
      <td>-419.220286</td>
      <td>9871.575758</td>
      <td>-773.947089</td>
      <td>...</td>
      <td>-304.623953</td>
      <td>4459.501553</td>
      <td>59.049467</td>
      <td>-886.943041</td>
      <td>-1031.982405</td>
      <td>1693.622585</td>
      <td>-1398.539228</td>
      <td>541.310639</td>
      <td>-3257.469475</td>
      <td>Defective</td>
    </tr>
    <tr>
      <th>1</th>
      <td>4460.362640</td>
      <td>-18540.210647</td>
      <td>15429.157696</td>
      <td>3376.425892</td>
      <td>5850.309484</td>
      <td>-1038.031514</td>
      <td>19517.049022</td>
      <td>119.715174</td>
      <td>-2619.878418</td>
      <td>-1172.630383</td>
      <td>...</td>
      <td>2427.626521</td>
      <td>-1846.358248</td>
      <td>-988.466714</td>
      <td>448.163549</td>
      <td>143.748636</td>
      <td>5924.564477</td>
      <td>-2087.235183</td>
      <td>1253.819576</td>
      <td>2413.388517</td>
      <td>Defective</td>
    </tr>
    <tr>
      <th>2</th>
      <td>-4828.597635</td>
      <td>-6456.924954</td>
      <td>20268.880345</td>
      <td>-12485.087522</td>
      <td>2060.029754</td>
      <td>-1517.086515</td>
      <td>-3237.616074</td>
      <td>2944.208319</td>
      <td>7259.270418</td>
      <td>-5300.410643</td>
      <td>...</td>
      <td>-1467.549783</td>
      <td>2485.387623</td>
      <td>-2874.767086</td>
      <td>-2783.956117</td>
      <td>228.496480</td>
      <td>3643.870402</td>
      <td>-1363.683496</td>
      <td>-1623.292917</td>
      <td>-5183.612184</td>
      <td>Defective</td>
    </tr>
    <tr>
      <th>3</th>
      <td>-611.475809</td>
      <td>26782.981433</td>
      <td>-3684.388429</td>
      <td>4230.865947</td>
      <td>-5686.693813</td>
      <td>-531.028234</td>
      <td>-6994.887286</td>
      <td>7559.419812</td>
      <td>4931.009765</td>
      <td>-5374.310343</td>
      <td>...</td>
      <td>-472.351666</td>
      <td>-1485.959870</td>
      <td>275.467357</td>
      <td>-1673.488510</td>
      <td>-965.848144</td>
      <td>-3001.122701</td>
      <td>500.116450</td>
      <td>-3259.777567</td>
      <td>1324.386571</td>
      <td>Defective</td>
    </tr>
    <tr>
      <th>4</th>
      <td>-1194.907799</td>
      <td>-13265.942588</td>
      <td>-11314.346307</td>
      <td>-4178.602858</td>
      <td>-7390.662264</td>
      <td>-437.129994</td>
      <td>4823.659969</td>
      <td>-366.204479</td>
      <td>17278.440305</td>
      <td>505.830536</td>
      <td>...</td>
      <td>379.966955</td>
      <td>2587.841147</td>
      <td>-1646.807579</td>
      <td>-1010.979994</td>
      <td>-446.474841</td>
      <td>1883.542815</td>
      <td>-2036.747036</td>
      <td>1244.304568</td>
      <td>-999.990916</td>
      <td>Defective</td>
    </tr>
    <tr>
      <th>...</th>
      <td>...</td>
      <td>...</td>
      <td>...</td>
      <td>...</td>
      <td>...</td>
      <td>...</td>
      <td>...</td>
      <td>...</td>
      <td>...</td>
      <td>...</td>
      <td>...</td>
      <td>...</td>
      <td>...</td>
      <td>...</td>
      <td>...</td>
      <td>...</td>
      <td>...</td>
      <td>...</td>
      <td>...</td>
      <td>...</td>
      <td>...</td>
    </tr>
    <tr>
      <th>1995</th>
      <td>-3352.856775</td>
      <td>-10640.151585</td>
      <td>2900.509328</td>
      <td>-4695.336082</td>
      <td>-9007.639082</td>
      <td>854.947626</td>
      <td>1925.039568</td>
      <td>14643.954495</td>
      <td>5245.816142</td>
      <td>9901.729218</td>
      <td>...</td>
      <td>15.285954</td>
      <td>2888.809575</td>
      <td>1206.045696</td>
      <td>2956.358634</td>
      <td>363.206338</td>
      <td>4621.562623</td>
      <td>1041.956474</td>
      <td>-3944.905369</td>
      <td>-2487.477445</td>
      <td>Defective</td>
    </tr>
    <tr>
      <th>1996</th>
      <td>10116.131582</td>
      <td>-6458.392396</td>
      <td>8991.214562</td>
      <td>8848.939439</td>
      <td>833.861977</td>
      <td>-1504.503807</td>
      <td>-10960.852787</td>
      <td>2921.703117</td>
      <td>3718.229110</td>
      <td>5621.557238</td>
      <td>...</td>
      <td>905.492027</td>
      <td>-1021.487917</td>
      <td>-783.188128</td>
      <td>-1287.495967</td>
      <td>-116.874290</td>
      <td>4914.909811</td>
      <td>-2569.245446</td>
      <td>-12.508836</td>
      <td>-1716.470424</td>
      <td>Defective</td>
    </tr>
    <tr>
      <th>1997</th>
      <td>837.157902</td>
      <td>-4712.326542</td>
      <td>18115.356519</td>
      <td>5106.402715</td>
      <td>-7020.946574</td>
      <td>-92.344862</td>
      <td>3302.195676</td>
      <td>-7801.019397</td>
      <td>-1008.533392</td>
      <td>2031.405965</td>
      <td>...</td>
      <td>591.484284</td>
      <td>2407.634691</td>
      <td>1474.064798</td>
      <td>-894.613300</td>
      <td>-2648.970704</td>
      <td>-204.337138</td>
      <td>-1031.098341</td>
      <td>-173.370812</td>
      <td>-85.513696</td>
      <td>Defective</td>
    </tr>
    <tr>
      <th>1998</th>
      <td>-14672.282345</td>
      <td>-10074.351076</td>
      <td>1243.241625</td>
      <td>5755.288805</td>
      <td>-6247.734674</td>
      <td>-480.548604</td>
      <td>2427.170636</td>
      <td>-2331.581726</td>
      <td>-5049.543781</td>
      <td>391.008906</td>
      <td>...</td>
      <td>-1994.401486</td>
      <td>930.449816</td>
      <td>636.338820</td>
      <td>-1747.747893</td>
      <td>247.869967</td>
      <td>4539.109828</td>
      <td>-2499.457570</td>
      <td>283.944762</td>
      <td>1141.231903</td>
      <td>Defective</td>
    </tr>
    <tr>
      <th>1999</th>
      <td>-1945.172495</td>
      <td>-1052.180051</td>
      <td>-11426.495295</td>
      <td>4840.707924</td>
      <td>532.585613</td>
      <td>-6228.643081</td>
      <td>2848.688587</td>
      <td>-1057.179247</td>
      <td>7106.096273</td>
      <td>-2468.271563</td>
      <td>...</td>
      <td>158.873195</td>
      <td>2984.266408</td>
      <td>-1211.953117</td>
      <td>1019.053826</td>
      <td>-2983.049965</td>
      <td>1776.929590</td>
      <td>-1178.886432</td>
      <td>-473.308393</td>
      <td>-888.671197</td>
      <td>Defective</td>
    </tr>
  </tbody>
</table>
<p>2000 rows × 101 columns</p>
</div>
    <div class="colab-df-buttons">

  <div class="colab-df-container">
    <button class="colab-df-convert" onclick="convertToInteractive('df-9c8b34bb-d887-4c63-8ea6-dc9e82bb4c78')"
            title="Convert this dataframe to an interactive table."
            style="display:none;">

  <svg xmlns="http://www.w3.org/2000/svg" height="24px" viewBox="0 -960 960 960">
    <path d="M120-120v-720h720v720H120Zm60-500h600v-160H180v160Zm220 220h160v-160H400v160Zm0 220h160v-160H400v160ZM180-400h160v-160H180v160Zm440 0h160v-160H620v160ZM180-180h160v-160H180v160Zm440 0h160v-160H620v160Z"/>
  </svg>
    </button>

  <style>
    .colab-df-container {
      display:flex;
      gap: 12px;
    }

    .colab-df-convert {
      background-color: #E8F0FE;
      border: none;
      border-radius: 50%;
      cursor: pointer;
      display: none;
      fill: #1967D2;
      height: 32px;
      padding: 0 0 0 0;
      width: 32px;
    }

    .colab-df-convert:hover {
      background-color: #E2EBFA;
      box-shadow: 0px 1px 2px rgba(60, 64, 67, 0.3), 0px 1px 3px 1px rgba(60, 64, 67, 0.15);
      fill: #174EA6;
    }

    .colab-df-buttons div {
      margin-bottom: 4px;
    }

    [theme=dark] .colab-df-convert {
      background-color: #3B4455;
      fill: #D2E3FC;
    }

    [theme=dark] .colab-df-convert:hover {
      background-color: #434B5C;
      box-shadow: 0px 1px 3px 1px rgba(0, 0, 0, 0.15);
      filter: drop-shadow(0px 1px 2px rgba(0, 0, 0, 0.3));
      fill: #FFFFFF;
    }
  </style>

    <script>
      const buttonEl =
        document.querySelector('#df-9c8b34bb-d887-4c63-8ea6-dc9e82bb4c78 button.colab-df-convert');
      buttonEl.style.display =
        google.colab.kernel.accessAllowed ? 'block' : 'none';

      async function convertToInteractive(key) {
        const element = document.querySelector('#df-9c8b34bb-d887-4c63-8ea6-dc9e82bb4c78');
        const dataTable =
          await google.colab.kernel.invokeFunction('convertToInteractive',
                                                    [key], {});
        if (!dataTable) return;

        const docLinkHtml = 'Like what you see? Visit the ' +
          '<a target="_blank" href=https://colab.research.google.com/notebooks/data_table.ipynb>data table notebook</a>'
          + ' to learn more about interactive tables.';
        element.innerHTML = '';
        dataTable['output_type'] = 'display_data';
        await google.colab.output.renderOutput(dataTable, element);
        const docLink = document.createElement('div');
        docLink.innerHTML = docLinkHtml;
        element.appendChild(docLink);
      }
    </script>
  </div>


<div id="df-47c71c30-e55a-40f1-bd2e-3ab4de58dcd9">
  <button class="colab-df-quickchart" onclick="quickchart('df-47c71c30-e55a-40f1-bd2e-3ab4de58dcd9')"
            title="Suggest charts"
            style="display:none;">

<svg xmlns="http://www.w3.org/2000/svg" height="24px"viewBox="0 0 24 24"
     width="24px">
    <g>
        <path d="M19 3H5c-1.1 0-2 .9-2 2v14c0 1.1.9 2 2 2h14c1.1 0 2-.9 2-2V5c0-1.1-.9-2-2-2zM9 17H7v-7h2v7zm4 0h-2V7h2v10zm4 0h-2v-4h2v4z"/>
    </g>
</svg>
  </button>

<style>
  .colab-df-quickchart {
      --bg-color: #E8F0FE;
      --fill-color: #1967D2;
      --hover-bg-color: #E2EBFA;
      --hover-fill-color: #174EA6;
      --disabled-fill-color: #AAA;
      --disabled-bg-color: #DDD;
  }

  [theme=dark] .colab-df-quickchart {
      --bg-color: #3B4455;
      --fill-color: #D2E3FC;
      --hover-bg-color: #434B5C;
      --hover-fill-color: #FFFFFF;
      --disabled-bg-color: #3B4455;
      --disabled-fill-color: #666;
  }

  .colab-df-quickchart {
    background-color: var(--bg-color);
    border: none;
    border-radius: 50%;
    cursor: pointer;
    display: none;
    fill: var(--fill-color);
    height: 32px;
    padding: 0;
    width: 32px;
  }

  .colab-df-quickchart:hover {
    background-color: var(--hover-bg-color);
    box-shadow: 0 1px 2px rgba(60, 64, 67, 0.3), 0 1px 3px 1px rgba(60, 64, 67, 0.15);
    fill: var(--button-hover-fill-color);
  }

  .colab-df-quickchart-complete:disabled,
  .colab-df-quickchart-complete:disabled:hover {
    background-color: var(--disabled-bg-color);
    fill: var(--disabled-fill-color);
    box-shadow: none;
  }

  .colab-df-spinner {
    border: 2px solid var(--fill-color);
    border-color: transparent;
    border-bottom-color: var(--fill-color);
    animation:
      spin 1s steps(1) infinite;
  }

  @keyframes spin {
    0% {
      border-color: transparent;
      border-bottom-color: var(--fill-color);
      border-left-color: var(--fill-color);
    }
    20% {
      border-color: transparent;
      border-left-color: var(--fill-color);
      border-top-color: var(--fill-color);
    }
    30% {
      border-color: transparent;
      border-left-color: var(--fill-color);
      border-top-color: var(--fill-color);
      border-right-color: var(--fill-color);
    }
    40% {
      border-color: transparent;
      border-right-color: var(--fill-color);
      border-top-color: var(--fill-color);
    }
    60% {
      border-color: transparent;
      border-right-color: var(--fill-color);
    }
    80% {
      border-color: transparent;
      border-right-color: var(--fill-color);
      border-bottom-color: var(--fill-color);
    }
    90% {
      border-color: transparent;
      border-bottom-color: var(--fill-color);
    }
  }
</style>

  <script>
    async function quickchart(key) {
      const quickchartButtonEl =
        document.querySelector('#' + key + ' button');
      quickchartButtonEl.disabled = true;  // To prevent multiple clicks.
      quickchartButtonEl.classList.add('colab-df-spinner');
      try {
        const charts = await google.colab.kernel.invokeFunction(
            'suggestCharts', [key], {});
      } catch (error) {
        console.error('Error during call to suggestCharts:', error);
      }
      quickchartButtonEl.classList.remove('colab-df-spinner');
      quickchartButtonEl.classList.add('colab-df-quickchart-complete');
    }
    (() => {
      let quickchartButtonEl =
        document.querySelector('#df-47c71c30-e55a-40f1-bd2e-3ab4de58dcd9 button');
      quickchartButtonEl.style.display =
        google.colab.kernel.accessAllowed ? 'block' : 'none';
    })();
  </script>
</div>

  <div id="id_0590dc87-ea55-4f9e-9825-4041190df207">
    <style>
      .colab-df-generate {
        background-color: #E8F0FE;
        border: none;
        border-radius: 50%;
        cursor: pointer;
        display: none;
        fill: #1967D2;
        height: 32px;
        padding: 0 0 0 0;
        width: 32px;
      }

      .colab-df-generate:hover {
        background-color: #E2EBFA;
        box-shadow: 0px 1px 2px rgba(60, 64, 67, 0.3), 0px 1px 3px 1px rgba(60, 64, 67, 0.15);
        fill: #174EA6;
      }

      [theme=dark] .colab-df-generate {
        background-color: #3B4455;
        fill: #D2E3FC;
      }

      [theme=dark] .colab-df-generate:hover {
        background-color: #434B5C;
        box-shadow: 0px 1px 3px 1px rgba(0, 0, 0, 0.15);
        filter: drop-shadow(0px 1px 2px rgba(0, 0, 0, 0.3));
        fill: #FFFFFF;
      }
    </style>
    <button class="colab-df-generate" onclick="generateWithVariable('CTGAN_Defective')"
            title="Generate code using this dataframe."
            style="display:none;">

  <svg xmlns="http://www.w3.org/2000/svg" height="24px"viewBox="0 0 24 24"
       width="24px">
    <path d="M7,19H8.4L18.45,9,17,7.55,7,17.6ZM5,21V16.75L18.45,3.32a2,2,0,0,1,2.83,0l1.4,1.43a1.91,1.91,0,0,1,.58,1.4,1.91,1.91,0,0,1-.58,1.4L9.25,21ZM18.45,9,17,7.55Zm-12,3A5.31,5.31,0,0,0,4.9,8.1,5.31,5.31,0,0,0,1,6.5,5.31,5.31,0,0,0,4.9,4.9,5.31,5.31,0,0,0,6.5,1,5.31,5.31,0,0,0,8.1,4.9,5.31,5.31,0,0,0,12,6.5,5.46,5.46,0,0,0,6.5,12Z"/>
  </svg>
    </button>
    <script>
      (() => {
      const buttonEl =
        document.querySelector('#id_0590dc87-ea55-4f9e-9825-4041190df207 button.colab-df-generate');
      buttonEl.style.display =
        google.colab.kernel.accessAllowed ? 'block' : 'none';

      buttonEl.onclick = () => {
        google.colab.notebook.generateWithVariable('CTGAN_Defective');
      }
      })();
    </script>
  </div>

    </div>
  </div>


```python
df_NonDefective = df[df['label'] == 'Non defective']
df_NonDefective=df_NonDefective.drop(['label'],axis=1)
df_NonDefective
```


  <div id="df-fa52c0e4-2089-43a5-83d5-985aa417841f" class="colab-df-container">
    <div>
<style scoped>
    .dataframe tbody tr th:only-of-type {
        vertical-align: middle;
    }

    .dataframe tbody tr th {
        vertical-align: top;
    }

    .dataframe thead th {
        text-align: right;
    }
</style>
<table border="1" class="dataframe">
  <thead>
    <tr style="text-align: right;">
      <th></th>
      <th>0</th>
      <th>1</th>
      <th>2</th>
      <th>3</th>
      <th>4</th>
      <th>5</th>
      <th>6</th>
      <th>7</th>
      <th>8</th>
      <th>9</th>
      <th>...</th>
      <th>196598</th>
      <th>196599</th>
      <th>196600</th>
      <th>196601</th>
      <th>196602</th>
      <th>196603</th>
      <th>196604</th>
      <th>196605</th>
      <th>196606</th>
      <th>196607</th>
    </tr>
  </thead>
  <tbody>
    <tr>
      <th>192</th>
      <td>113</td>
      <td>93</td>
      <td>76</td>
      <td>106</td>
      <td>86</td>
      <td>69</td>
      <td>106</td>
      <td>86</td>
      <td>69</td>
      <td>109</td>
      <td>...</td>
      <td>206</td>
      <td>125</td>
      <td>164</td>
      <td>193</td>
      <td>122</td>
      <td>161</td>
      <td>189</td>
      <td>116</td>
      <td>155</td>
      <td>183</td>
    </tr>
    <tr>
      <th>193</th>
      <td>185</td>
      <td>205</td>
      <td>216</td>
      <td>191</td>
      <td>211</td>
      <td>222</td>
      <td>174</td>
      <td>194</td>
      <td>205</td>
      <td>178</td>
      <td>...</td>
      <td>205</td>
      <td>150</td>
      <td>182</td>
      <td>205</td>
      <td>151</td>
      <td>182</td>
      <td>207</td>
      <td>145</td>
      <td>176</td>
      <td>201</td>
    </tr>
    <tr>
      <th>194</th>
      <td>147</td>
      <td>162</td>
      <td>158</td>
      <td>154</td>
      <td>169</td>
      <td>165</td>
      <td>165</td>
      <td>179</td>
      <td>177</td>
      <td>160</td>
      <td>...</td>
      <td>221</td>
      <td>255</td>
      <td>241</td>
      <td>223</td>
      <td>255</td>
      <td>242</td>
      <td>224</td>
      <td>255</td>
      <td>242</td>
      <td>224</td>
    </tr>
    <tr>
      <th>195</th>
      <td>56</td>
      <td>66</td>
      <td>66</td>
      <td>74</td>
      <td>84</td>
      <td>84</td>
      <td>71</td>
      <td>81</td>
      <td>81</td>
      <td>71</td>
      <td>...</td>
      <td>37</td>
      <td>43</td>
      <td>35</td>
      <td>35</td>
      <td>49</td>
      <td>41</td>
      <td>41</td>
      <td>57</td>
      <td>49</td>
      <td>49</td>
    </tr>
    <tr>
      <th>196</th>
      <td>162</td>
      <td>193</td>
      <td>208</td>
      <td>158</td>
      <td>189</td>
      <td>204</td>
      <td>168</td>
      <td>197</td>
      <td>213</td>
      <td>166</td>
      <td>...</td>
      <td>196</td>
      <td>149</td>
      <td>168</td>
      <td>183</td>
      <td>166</td>
      <td>185</td>
      <td>200</td>
      <td>167</td>
      <td>186</td>
      <td>201</td>
    </tr>
    <tr>
      <th>...</th>
      <td>...</td>
      <td>...</td>
      <td>...</td>
      <td>...</td>
      <td>...</td>
      <td>...</td>
      <td>...</td>
      <td>...</td>
      <td>...</td>
      <td>...</td>
      <td>...</td>
      <td>...</td>
      <td>...</td>
      <td>...</td>
      <td>...</td>
      <td>...</td>
      <td>...</td>
      <td>...</td>
      <td>...</td>
      <td>...</td>
      <td>...</td>
    </tr>
    <tr>
      <th>379</th>
      <td>97</td>
      <td>107</td>
      <td>101</td>
      <td>103</td>
      <td>113</td>
      <td>107</td>
      <td>120</td>
      <td>128</td>
      <td>122</td>
      <td>126</td>
      <td>...</td>
      <td>99</td>
      <td>85</td>
      <td>96</td>
      <td>106</td>
      <td>98</td>
      <td>107</td>
      <td>117</td>
      <td>123</td>
      <td>132</td>
      <td>141</td>
    </tr>
    <tr>
      <th>380</th>
      <td>91</td>
      <td>111</td>
      <td>129</td>
      <td>17</td>
      <td>29</td>
      <td>43</td>
      <td>11</td>
      <td>14</td>
      <td>25</td>
      <td>15</td>
      <td>...</td>
      <td>195</td>
      <td>162</td>
      <td>189</td>
      <td>209</td>
      <td>175</td>
      <td>202</td>
      <td>222</td>
      <td>127</td>
      <td>157</td>
      <td>176</td>
    </tr>
    <tr>
      <th>381</th>
      <td>48</td>
      <td>66</td>
      <td>83</td>
      <td>49</td>
      <td>67</td>
      <td>84</td>
      <td>52</td>
      <td>68</td>
      <td>85</td>
      <td>54</td>
      <td>...</td>
      <td>34</td>
      <td>41</td>
      <td>37</td>
      <td>33</td>
      <td>39</td>
      <td>35</td>
      <td>30</td>
      <td>37</td>
      <td>33</td>
      <td>28</td>
    </tr>
    <tr>
      <th>382</th>
      <td>121</td>
      <td>128</td>
      <td>121</td>
      <td>127</td>
      <td>134</td>
      <td>127</td>
      <td>122</td>
      <td>129</td>
      <td>122</td>
      <td>125</td>
      <td>...</td>
      <td>39</td>
      <td>6</td>
      <td>8</td>
      <td>7</td>
      <td>20</td>
      <td>25</td>
      <td>23</td>
      <td>19</td>
      <td>24</td>
      <td>22</td>
    </tr>
    <tr>
      <th>383</th>
      <td>161</td>
      <td>171</td>
      <td>178</td>
      <td>145</td>
      <td>155</td>
      <td>160</td>
      <td>121</td>
      <td>129</td>
      <td>133</td>
      <td>162</td>
      <td>...</td>
      <td>184</td>
      <td>154</td>
      <td>166</td>
      <td>174</td>
      <td>142</td>
      <td>153</td>
      <td>161</td>
      <td>169</td>
      <td>180</td>
      <td>188</td>
    </tr>
  </tbody>
</table>
<p>192 rows × 196608 columns</p>
</div>
    <div class="colab-df-buttons">

  <div class="colab-df-container">
    <button class="colab-df-convert" onclick="convertToInteractive('df-fa52c0e4-2089-43a5-83d5-985aa417841f')"
            title="Convert this dataframe to an interactive table."
            style="display:none;">

  <svg xmlns="http://www.w3.org/2000/svg" height="24px" viewBox="0 -960 960 960">
    <path d="M120-120v-720h720v720H120Zm60-500h600v-160H180v160Zm220 220h160v-160H400v160Zm0 220h160v-160H400v160ZM180-400h160v-160H180v160Zm440 0h160v-160H620v160ZM180-180h160v-160H180v160Zm440 0h160v-160H620v160Z"/>
  </svg>
    </button>

  <style>
    .colab-df-container {
      display:flex;
      gap: 12px;
    }

    .colab-df-convert {
      background-color: #E8F0FE;
      border: none;
      border-radius: 50%;
      cursor: pointer;
      display: none;
      fill: #1967D2;
      height: 32px;
      padding: 0 0 0 0;
      width: 32px;
    }

    .colab-df-convert:hover {
      background-color: #E2EBFA;
      box-shadow: 0px 1px 2px rgba(60, 64, 67, 0.3), 0px 1px 3px 1px rgba(60, 64, 67, 0.15);
      fill: #174EA6;
    }

    .colab-df-buttons div {
      margin-bottom: 4px;
    }

    [theme=dark] .colab-df-convert {
      background-color: #3B4455;
      fill: #D2E3FC;
    }

    [theme=dark] .colab-df-convert:hover {
      background-color: #434B5C;
      box-shadow: 0px 1px 3px 1px rgba(0, 0, 0, 0.15);
      filter: drop-shadow(0px 1px 2px rgba(0, 0, 0, 0.3));
      fill: #FFFFFF;
    }
  </style>

    <script>
      const buttonEl =
        document.querySelector('#df-fa52c0e4-2089-43a5-83d5-985aa417841f button.colab-df-convert');
      buttonEl.style.display =
        google.colab.kernel.accessAllowed ? 'block' : 'none';

      async function convertToInteractive(key) {
        const element = document.querySelector('#df-fa52c0e4-2089-43a5-83d5-985aa417841f');
        const dataTable =
          await google.colab.kernel.invokeFunction('convertToInteractive',
                                                    [key], {});
        if (!dataTable) return;

        const docLinkHtml = 'Like what you see? Visit the ' +
          '<a target="_blank" href=https://colab.research.google.com/notebooks/data_table.ipynb>data table notebook</a>'
          + ' to learn more about interactive tables.';
        element.innerHTML = '';
        dataTable['output_type'] = 'display_data';
        await google.colab.output.renderOutput(dataTable, element);
        const docLink = document.createElement('div');
        docLink.innerHTML = docLinkHtml;
        element.appendChild(docLink);
      }
    </script>
  </div>


<div id="df-f31aafc1-9db1-4a88-bd8f-d02cb6e68427">
  <button class="colab-df-quickchart" onclick="quickchart('df-f31aafc1-9db1-4a88-bd8f-d02cb6e68427')"
            title="Suggest charts"
            style="display:none;">

<svg xmlns="http://www.w3.org/2000/svg" height="24px"viewBox="0 0 24 24"
     width="24px">
    <g>
        <path d="M19 3H5c-1.1 0-2 .9-2 2v14c0 1.1.9 2 2 2h14c1.1 0 2-.9 2-2V5c0-1.1-.9-2-2-2zM9 17H7v-7h2v7zm4 0h-2V7h2v10zm4 0h-2v-4h2v4z"/>
    </g>
</svg>
  </button>

<style>
  .colab-df-quickchart {
      --bg-color: #E8F0FE;
      --fill-color: #1967D2;
      --hover-bg-color: #E2EBFA;
      --hover-fill-color: #174EA6;
      --disabled-fill-color: #AAA;
      --disabled-bg-color: #DDD;
  }

  [theme=dark] .colab-df-quickchart {
      --bg-color: #3B4455;
      --fill-color: #D2E3FC;
      --hover-bg-color: #434B5C;
      --hover-fill-color: #FFFFFF;
      --disabled-bg-color: #3B4455;
      --disabled-fill-color: #666;
  }

  .colab-df-quickchart {
    background-color: var(--bg-color);
    border: none;
    border-radius: 50%;
    cursor: pointer;
    display: none;
    fill: var(--fill-color);
    height: 32px;
    padding: 0;
    width: 32px;
  }

  .colab-df-quickchart:hover {
    background-color: var(--hover-bg-color);
    box-shadow: 0 1px 2px rgba(60, 64, 67, 0.3), 0 1px 3px 1px rgba(60, 64, 67, 0.15);
    fill: var(--button-hover-fill-color);
  }

  .colab-df-quickchart-complete:disabled,
  .colab-df-quickchart-complete:disabled:hover {
    background-color: var(--disabled-bg-color);
    fill: var(--disabled-fill-color);
    box-shadow: none;
  }

  .colab-df-spinner {
    border: 2px solid var(--fill-color);
    border-color: transparent;
    border-bottom-color: var(--fill-color);
    animation:
      spin 1s steps(1) infinite;
  }

  @keyframes spin {
    0% {
      border-color: transparent;
      border-bottom-color: var(--fill-color);
      border-left-color: var(--fill-color);
    }
    20% {
      border-color: transparent;
      border-left-color: var(--fill-color);
      border-top-color: var(--fill-color);
    }
    30% {
      border-color: transparent;
      border-left-color: var(--fill-color);
      border-top-color: var(--fill-color);
      border-right-color: var(--fill-color);
    }
    40% {
      border-color: transparent;
      border-right-color: var(--fill-color);
      border-top-color: var(--fill-color);
    }
    60% {
      border-color: transparent;
      border-right-color: var(--fill-color);
    }
    80% {
      border-color: transparent;
      border-right-color: var(--fill-color);
      border-bottom-color: var(--fill-color);
    }
    90% {
      border-color: transparent;
      border-bottom-color: var(--fill-color);
    }
  }
</style>

  <script>
    async function quickchart(key) {
      const quickchartButtonEl =
        document.querySelector('#' + key + ' button');
      quickchartButtonEl.disabled = true;  // To prevent multiple clicks.
      quickchartButtonEl.classList.add('colab-df-spinner');
      try {
        const charts = await google.colab.kernel.invokeFunction(
            'suggestCharts', [key], {});
      } catch (error) {
        console.error('Error during call to suggestCharts:', error);
      }
      quickchartButtonEl.classList.remove('colab-df-spinner');
      quickchartButtonEl.classList.add('colab-df-quickchart-complete');
    }
    (() => {
      let quickchartButtonEl =
        document.querySelector('#df-f31aafc1-9db1-4a88-bd8f-d02cb6e68427 button');
      quickchartButtonEl.style.display =
        google.colab.kernel.accessAllowed ? 'block' : 'none';
    })();
  </script>
</div>

  <div id="id_f28d0261-be2e-4d41-805f-ef4e0f18fc5d">
    <style>
      .colab-df-generate {
        background-color: #E8F0FE;
        border: none;
        border-radius: 50%;
        cursor: pointer;
        display: none;
        fill: #1967D2;
        height: 32px;
        padding: 0 0 0 0;
        width: 32px;
      }

      .colab-df-generate:hover {
        background-color: #E2EBFA;
        box-shadow: 0px 1px 2px rgba(60, 64, 67, 0.3), 0px 1px 3px 1px rgba(60, 64, 67, 0.15);
        fill: #174EA6;
      }

      [theme=dark] .colab-df-generate {
        background-color: #3B4455;
        fill: #D2E3FC;
      }

      [theme=dark] .colab-df-generate:hover {
        background-color: #434B5C;
        box-shadow: 0px 1px 3px 1px rgba(0, 0, 0, 0.15);
        filter: drop-shadow(0px 1px 2px rgba(0, 0, 0, 0.3));
        fill: #FFFFFF;
      }
    </style>
    <button class="colab-df-generate" onclick="generateWithVariable('df_NonDefective')"
            title="Generate code using this dataframe."
            style="display:none;">

  <svg xmlns="http://www.w3.org/2000/svg" height="24px"viewBox="0 0 24 24"
       width="24px">
    <path d="M7,19H8.4L18.45,9,17,7.55,7,17.6ZM5,21V16.75L18.45,3.32a2,2,0,0,1,2.83,0l1.4,1.43a1.91,1.91,0,0,1,.58,1.4,1.91,1.91,0,0,1-.58,1.4L9.25,21ZM18.45,9,17,7.55Zm-12,3A5.31,5.31,0,0,0,4.9,8.1,5.31,5.31,0,0,0,1,6.5,5.31,5.31,0,0,0,4.9,4.9,5.31,5.31,0,0,0,6.5,1,5.31,5.31,0,0,0,8.1,4.9,5.31,5.31,0,0,0,12,6.5,5.46,5.46,0,0,0,6.5,12Z"/>
  </svg>
    </button>
    <script>
      (() => {
      const buttonEl =
        document.querySelector('#id_f28d0261-be2e-4d41-805f-ef4e0f18fc5d button.colab-df-generate');
      buttonEl.style.display =
        google.colab.kernel.accessAllowed ? 'block' : 'none';

      buttonEl.onclick = () => {
        google.colab.notebook.generateWithVariable('df_NonDefective');
      }
      })();
    </script>
  </div>

    </div>
  </div>


```python
from sklearn.decomposition import PCA
pca = PCA(n_components=100)

# Fit PCA on the scaled data and transform it
df_pca = pca.fit_transform(df_NonDefective)

# Convert the array returned by PCA back into a pandas DataFrame
df_pca = pd.DataFrame(df_pca, columns=[f'PC{i+1}' for i in range(100)])

```


```python
# conditional generative adversarial networks
# (CTGAN):
import pandas as pd
from ctgan import CTGAN

# Initialize CTGAN and fit on your DataFrame
ctgan = CTGAN(epochs=5)
ctgan.fit(df_pca)
```


```python
# Create synthetic data
num_samples_to_generate = 2000
synthetic_NonDefective = ctgan.sample(num_samples_to_generate)
```


```python
CTGAN_NonDefective=pd.DataFrame(synthetic_NonDefective)
CTGAN_NonDefective['label']='Non Defective'
CTGAN_NonDefective
```


  <div id="df-44790364-6cb7-441e-89f8-7cd520b7fbfa" class="colab-df-container">
    <div>
<style scoped>
    .dataframe tbody tr th:only-of-type {
        vertical-align: middle;
    }

    .dataframe tbody tr th {
        vertical-align: top;
    }

    .dataframe thead th {
        text-align: right;
    }
</style>
<table border="1" class="dataframe">
  <thead>
    <tr style="text-align: right;">
      <th></th>
      <th>PC1</th>
      <th>PC2</th>
      <th>PC3</th>
      <th>PC4</th>
      <th>PC5</th>
      <th>PC6</th>
      <th>PC7</th>
      <th>PC8</th>
      <th>PC9</th>
      <th>PC10</th>
      <th>...</th>
      <th>PC92</th>
      <th>PC93</th>
      <th>PC94</th>
      <th>PC95</th>
      <th>PC96</th>
      <th>PC97</th>
      <th>PC98</th>
      <th>PC99</th>
      <th>PC100</th>
      <th>label</th>
    </tr>
  </thead>
  <tbody>
    <tr>
      <th>0</th>
      <td>-5893.517812</td>
      <td>394.771433</td>
      <td>-6865.051223</td>
      <td>9148.794017</td>
      <td>-1863.248579</td>
      <td>-209.364269</td>
      <td>-496.821745</td>
      <td>-659.181899</td>
      <td>-847.762702</td>
      <td>495.448356</td>
      <td>...</td>
      <td>2369.754588</td>
      <td>1561.019254</td>
      <td>-767.737305</td>
      <td>185.650144</td>
      <td>2024.073142</td>
      <td>-103.540626</td>
      <td>1411.998352</td>
      <td>883.337106</td>
      <td>3086.306664</td>
      <td>Non Defective</td>
    </tr>
    <tr>
      <th>1</th>
      <td>6398.252130</td>
      <td>6333.309473</td>
      <td>2541.370300</td>
      <td>1137.233836</td>
      <td>4929.676328</td>
      <td>-1971.519685</td>
      <td>3903.228744</td>
      <td>6471.800803</td>
      <td>-3949.104280</td>
      <td>-3467.379908</td>
      <td>...</td>
      <td>-3995.482792</td>
      <td>4499.775672</td>
      <td>-868.942343</td>
      <td>1156.527314</td>
      <td>-2358.192370</td>
      <td>-3120.419112</td>
      <td>3475.666577</td>
      <td>-2411.368923</td>
      <td>-2862.415305</td>
      <td>Non Defective</td>
    </tr>
    <tr>
      <th>2</th>
      <td>-8331.094077</td>
      <td>18664.444834</td>
      <td>-5825.979625</td>
      <td>10634.280919</td>
      <td>-6974.784111</td>
      <td>-693.304978</td>
      <td>-4146.638115</td>
      <td>-51.283927</td>
      <td>2971.639467</td>
      <td>-5407.144979</td>
      <td>...</td>
      <td>2141.639594</td>
      <td>7576.723835</td>
      <td>-1867.812813</td>
      <td>1235.896315</td>
      <td>2061.817740</td>
      <td>-3721.105970</td>
      <td>-2103.156144</td>
      <td>-1386.686005</td>
      <td>-1358.104635</td>
      <td>Non Defective</td>
    </tr>
    <tr>
      <th>3</th>
      <td>-14885.291898</td>
      <td>10236.236302</td>
      <td>-14342.669626</td>
      <td>2848.943092</td>
      <td>6732.460312</td>
      <td>-4007.570054</td>
      <td>5606.355455</td>
      <td>-14.385519</td>
      <td>14059.539534</td>
      <td>-3983.983702</td>
      <td>...</td>
      <td>415.317187</td>
      <td>-2165.786782</td>
      <td>-435.547335</td>
      <td>-587.065270</td>
      <td>-4155.320005</td>
      <td>-1466.257422</td>
      <td>868.088799</td>
      <td>-3800.194855</td>
      <td>-2255.609888</td>
      <td>Non Defective</td>
    </tr>
    <tr>
      <th>4</th>
      <td>-9697.092959</td>
      <td>5485.481794</td>
      <td>670.515162</td>
      <td>3341.790327</td>
      <td>5468.930847</td>
      <td>673.692053</td>
      <td>-5119.146071</td>
      <td>-2780.760070</td>
      <td>9560.607354</td>
      <td>2655.569696</td>
      <td>...</td>
      <td>-941.912746</td>
      <td>1482.849315</td>
      <td>2202.964262</td>
      <td>1641.737211</td>
      <td>1336.290977</td>
      <td>-602.315522</td>
      <td>1790.126028</td>
      <td>915.050939</td>
      <td>-2244.225269</td>
      <td>Non Defective</td>
    </tr>
    <tr>
      <th>...</th>
      <td>...</td>
      <td>...</td>
      <td>...</td>
      <td>...</td>
      <td>...</td>
      <td>...</td>
      <td>...</td>
      <td>...</td>
      <td>...</td>
      <td>...</td>
      <td>...</td>
      <td>...</td>
      <td>...</td>
      <td>...</td>
      <td>...</td>
      <td>...</td>
      <td>...</td>
      <td>...</td>
      <td>...</td>
      <td>...</td>
      <td>...</td>
    </tr>
    <tr>
      <th>1995</th>
      <td>-6986.040342</td>
      <td>-1823.986092</td>
      <td>-1875.533174</td>
      <td>-1369.635185</td>
      <td>3473.820785</td>
      <td>-815.531490</td>
      <td>4582.991471</td>
      <td>289.769240</td>
      <td>1212.402055</td>
      <td>-2508.460117</td>
      <td>...</td>
      <td>1422.895016</td>
      <td>-1371.481227</td>
      <td>-2555.253958</td>
      <td>3445.472404</td>
      <td>-1157.923960</td>
      <td>-2241.655453</td>
      <td>191.328130</td>
      <td>729.780760</td>
      <td>3501.868572</td>
      <td>Non Defective</td>
    </tr>
    <tr>
      <th>1996</th>
      <td>6726.564266</td>
      <td>4629.628223</td>
      <td>1465.939605</td>
      <td>6305.107063</td>
      <td>3220.607552</td>
      <td>-7413.052324</td>
      <td>1349.325050</td>
      <td>4178.263370</td>
      <td>-9286.121639</td>
      <td>-2725.259027</td>
      <td>...</td>
      <td>837.989535</td>
      <td>2413.109113</td>
      <td>-2055.621971</td>
      <td>21.184278</td>
      <td>-4457.623160</td>
      <td>-432.079536</td>
      <td>-2731.201836</td>
      <td>-1975.081776</td>
      <td>-1843.924696</td>
      <td>Non Defective</td>
    </tr>
    <tr>
      <th>1997</th>
      <td>6815.889330</td>
      <td>4851.188509</td>
      <td>14483.364640</td>
      <td>8092.060840</td>
      <td>-1568.255391</td>
      <td>-93.173743</td>
      <td>-1112.487131</td>
      <td>8183.164915</td>
      <td>-9656.577580</td>
      <td>-8241.776904</td>
      <td>...</td>
      <td>-143.069470</td>
      <td>1606.810813</td>
      <td>-2329.100631</td>
      <td>742.409958</td>
      <td>840.735046</td>
      <td>514.658274</td>
      <td>-116.188690</td>
      <td>-193.708171</td>
      <td>-984.064493</td>
      <td>Non Defective</td>
    </tr>
    <tr>
      <th>1998</th>
      <td>-12299.802002</td>
      <td>11176.978125</td>
      <td>-11285.345042</td>
      <td>8655.917132</td>
      <td>-11022.433280</td>
      <td>-10142.378787</td>
      <td>-6786.146778</td>
      <td>5142.954106</td>
      <td>-552.239650</td>
      <td>-2565.209576</td>
      <td>...</td>
      <td>2753.297415</td>
      <td>1056.191354</td>
      <td>-59.259601</td>
      <td>-616.482924</td>
      <td>-672.419148</td>
      <td>2250.943642</td>
      <td>2298.565198</td>
      <td>471.465234</td>
      <td>-5013.976263</td>
      <td>Non Defective</td>
    </tr>
    <tr>
      <th>1999</th>
      <td>-2564.830301</td>
      <td>-3315.030781</td>
      <td>5110.304911</td>
      <td>8546.462255</td>
      <td>-651.797089</td>
      <td>-4834.753420</td>
      <td>-7729.731170</td>
      <td>-1022.335625</td>
      <td>925.437589</td>
      <td>-10673.773621</td>
      <td>...</td>
      <td>2455.257174</td>
      <td>-3276.541527</td>
      <td>2959.954102</td>
      <td>-991.517917</td>
      <td>3276.787142</td>
      <td>665.635022</td>
      <td>160.875516</td>
      <td>-2381.717203</td>
      <td>1786.660132</td>
      <td>Non Defective</td>
    </tr>
  </tbody>
</table>
<p>2000 rows × 101 columns</p>
</div>
    <div class="colab-df-buttons">

  <div class="colab-df-container">
    <button class="colab-df-convert" onclick="convertToInteractive('df-44790364-6cb7-441e-89f8-7cd520b7fbfa')"
            title="Convert this dataframe to an interactive table."
            style="display:none;">

  <svg xmlns="http://www.w3.org/2000/svg" height="24px" viewBox="0 -960 960 960">
    <path d="M120-120v-720h720v720H120Zm60-500h600v-160H180v160Zm220 220h160v-160H400v160Zm0 220h160v-160H400v160ZM180-400h160v-160H180v160Zm440 0h160v-160H620v160ZM180-180h160v-160H180v160Zm440 0h160v-160H620v160Z"/>
  </svg>
    </button>

  <style>
    .colab-df-container {
      display:flex;
      gap: 12px;
    }

    .colab-df-convert {
      background-color: #E8F0FE;
      border: none;
      border-radius: 50%;
      cursor: pointer;
      display: none;
      fill: #1967D2;
      height: 32px;
      padding: 0 0 0 0;
      width: 32px;
    }

    .colab-df-convert:hover {
      background-color: #E2EBFA;
      box-shadow: 0px 1px 2px rgba(60, 64, 67, 0.3), 0px 1px 3px 1px rgba(60, 64, 67, 0.15);
      fill: #174EA6;
    }

    .colab-df-buttons div {
      margin-bottom: 4px;
    }

    [theme=dark] .colab-df-convert {
      background-color: #3B4455;
      fill: #D2E3FC;
    }

    [theme=dark] .colab-df-convert:hover {
      background-color: #434B5C;
      box-shadow: 0px 1px 3px 1px rgba(0, 0, 0, 0.15);
      filter: drop-shadow(0px 1px 2px rgba(0, 0, 0, 0.3));
      fill: #FFFFFF;
    }
  </style>

    <script>
      const buttonEl =
        document.querySelector('#df-44790364-6cb7-441e-89f8-7cd520b7fbfa button.colab-df-convert');
      buttonEl.style.display =
        google.colab.kernel.accessAllowed ? 'block' : 'none';

      async function convertToInteractive(key) {
        const element = document.querySelector('#df-44790364-6cb7-441e-89f8-7cd520b7fbfa');
        const dataTable =
          await google.colab.kernel.invokeFunction('convertToInteractive',
                                                    [key], {});
        if (!dataTable) return;

        const docLinkHtml = 'Like what you see? Visit the ' +
          '<a target="_blank" href=https://colab.research.google.com/notebooks/data_table.ipynb>data table notebook</a>'
          + ' to learn more about interactive tables.';
        element.innerHTML = '';
        dataTable['output_type'] = 'display_data';
        await google.colab.output.renderOutput(dataTable, element);
        const docLink = document.createElement('div');
        docLink.innerHTML = docLinkHtml;
        element.appendChild(docLink);
      }
    </script>
  </div>


<div id="df-df430be4-53c3-447b-8900-e2273f219957">
  <button class="colab-df-quickchart" onclick="quickchart('df-df430be4-53c3-447b-8900-e2273f219957')"
            title="Suggest charts"
            style="display:none;">

<svg xmlns="http://www.w3.org/2000/svg" height="24px"viewBox="0 0 24 24"
     width="24px">
    <g>
        <path d="M19 3H5c-1.1 0-2 .9-2 2v14c0 1.1.9 2 2 2h14c1.1 0 2-.9 2-2V5c0-1.1-.9-2-2-2zM9 17H7v-7h2v7zm4 0h-2V7h2v10zm4 0h-2v-4h2v4z"/>
    </g>
</svg>
  </button>

<style>
  .colab-df-quickchart {
      --bg-color: #E8F0FE;
      --fill-color: #1967D2;
      --hover-bg-color: #E2EBFA;
      --hover-fill-color: #174EA6;
      --disabled-fill-color: #AAA;
      --disabled-bg-color: #DDD;
  }

  [theme=dark] .colab-df-quickchart {
      --bg-color: #3B4455;
      --fill-color: #D2E3FC;
      --hover-bg-color: #434B5C;
      --hover-fill-color: #FFFFFF;
      --disabled-bg-color: #3B4455;
      --disabled-fill-color: #666;
  }

  .colab-df-quickchart {
    background-color: var(--bg-color);
    border: none;
    border-radius: 50%;
    cursor: pointer;
    display: none;
    fill: var(--fill-color);
    height: 32px;
    padding: 0;
    width: 32px;
  }

  .colab-df-quickchart:hover {
    background-color: var(--hover-bg-color);
    box-shadow: 0 1px 2px rgba(60, 64, 67, 0.3), 0 1px 3px 1px rgba(60, 64, 67, 0.15);
    fill: var(--button-hover-fill-color);
  }

  .colab-df-quickchart-complete:disabled,
  .colab-df-quickchart-complete:disabled:hover {
    background-color: var(--disabled-bg-color);
    fill: var(--disabled-fill-color);
    box-shadow: none;
  }

  .colab-df-spinner {
    border: 2px solid var(--fill-color);
    border-color: transparent;
    border-bottom-color: var(--fill-color);
    animation:
      spin 1s steps(1) infinite;
  }

  @keyframes spin {
    0% {
      border-color: transparent;
      border-bottom-color: var(--fill-color);
      border-left-color: var(--fill-color);
    }
    20% {
      border-color: transparent;
      border-left-color: var(--fill-color);
      border-top-color: var(--fill-color);
    }
    30% {
      border-color: transparent;
      border-left-color: var(--fill-color);
      border-top-color: var(--fill-color);
      border-right-color: var(--fill-color);
    }
    40% {
      border-color: transparent;
      border-right-color: var(--fill-color);
      border-top-color: var(--fill-color);
    }
    60% {
      border-color: transparent;
      border-right-color: var(--fill-color);
    }
    80% {
      border-color: transparent;
      border-right-color: var(--fill-color);
      border-bottom-color: var(--fill-color);
    }
    90% {
      border-color: transparent;
      border-bottom-color: var(--fill-color);
    }
  }
</style>

  <script>
    async function quickchart(key) {
      const quickchartButtonEl =
        document.querySelector('#' + key + ' button');
      quickchartButtonEl.disabled = true;  // To prevent multiple clicks.
      quickchartButtonEl.classList.add('colab-df-spinner');
      try {
        const charts = await google.colab.kernel.invokeFunction(
            'suggestCharts', [key], {});
      } catch (error) {
        console.error('Error during call to suggestCharts:', error);
      }
      quickchartButtonEl.classList.remove('colab-df-spinner');
      quickchartButtonEl.classList.add('colab-df-quickchart-complete');
    }
    (() => {
      let quickchartButtonEl =
        document.querySelector('#df-df430be4-53c3-447b-8900-e2273f219957 button');
      quickchartButtonEl.style.display =
        google.colab.kernel.accessAllowed ? 'block' : 'none';
    })();
  </script>
</div>

  <div id="id_acbfef97-611f-437f-8825-dbd7623736ef">
    <style>
      .colab-df-generate {
        background-color: #E8F0FE;
        border: none;
        border-radius: 50%;
        cursor: pointer;
        display: none;
        fill: #1967D2;
        height: 32px;
        padding: 0 0 0 0;
        width: 32px;
      }

      .colab-df-generate:hover {
        background-color: #E2EBFA;
        box-shadow: 0px 1px 2px rgba(60, 64, 67, 0.3), 0px 1px 3px 1px rgba(60, 64, 67, 0.15);
        fill: #174EA6;
      }

      [theme=dark] .colab-df-generate {
        background-color: #3B4455;
        fill: #D2E3FC;
      }

      [theme=dark] .colab-df-generate:hover {
        background-color: #434B5C;
        box-shadow: 0px 1px 3px 1px rgba(0, 0, 0, 0.15);
        filter: drop-shadow(0px 1px 2px rgba(0, 0, 0, 0.3));
        fill: #FFFFFF;
      }
    </style>
    <button class="colab-df-generate" onclick="generateWithVariable('CTGAN_NonDefective')"
            title="Generate code using this dataframe."
            style="display:none;">

  <svg xmlns="http://www.w3.org/2000/svg" height="24px"viewBox="0 0 24 24"
       width="24px">
    <path d="M7,19H8.4L18.45,9,17,7.55,7,17.6ZM5,21V16.75L18.45,3.32a2,2,0,0,1,2.83,0l1.4,1.43a1.91,1.91,0,0,1,.58,1.4,1.91,1.91,0,0,1-.58,1.4L9.25,21ZM18.45,9,17,7.55Zm-12,3A5.31,5.31,0,0,0,4.9,8.1,5.31,5.31,0,0,0,1,6.5,5.31,5.31,0,0,0,4.9,4.9,5.31,5.31,0,0,0,6.5,1,5.31,5.31,0,0,0,8.1,4.9,5.31,5.31,0,0,0,12,6.5,5.46,5.46,0,0,0,6.5,12Z"/>
  </svg>
    </button>
    <script>
      (() => {
      const buttonEl =
        document.querySelector('#id_acbfef97-611f-437f-8825-dbd7623736ef button.colab-df-generate');
      buttonEl.style.display =
        google.colab.kernel.accessAllowed ? 'block' : 'none';

      buttonEl.onclick = () => {
        google.colab.notebook.generateWithVariable('CTGAN_NonDefective');
      }
      })();
    </script>
  </div>

    </div>
  </div>


```python
fdf = pd.concat([CTGAN_Defective, CTGAN_NonDefective], ignore_index=True)
```


```python
x=fdf.drop(['label'],axis=1)
y=fdf['label']

```


```python
fdf
```


  <div id="df-44f83b4c-a840-40d1-837c-bb7674642a8d" class="colab-df-container">
    <div>
<style scoped>
    .dataframe tbody tr th:only-of-type {
        vertical-align: middle;
    }

    .dataframe tbody tr th {
        vertical-align: top;
    }

    .dataframe thead th {
        text-align: right;
    }
</style>
<table border="1" class="dataframe">
  <thead>
    <tr style="text-align: right;">
      <th></th>
      <th>PC1</th>
      <th>PC2</th>
      <th>PC3</th>
      <th>PC4</th>
      <th>PC5</th>
      <th>PC6</th>
      <th>PC7</th>
      <th>PC8</th>
      <th>PC9</th>
      <th>PC10</th>
      <th>...</th>
      <th>PC92</th>
      <th>PC93</th>
      <th>PC94</th>
      <th>PC95</th>
      <th>PC96</th>
      <th>PC97</th>
      <th>PC98</th>
      <th>PC99</th>
      <th>PC100</th>
      <th>label</th>
    </tr>
  </thead>
  <tbody>
    <tr>
      <th>0</th>
      <td>15928.840918</td>
      <td>11065.334198</td>
      <td>27818.044664</td>
      <td>-4799.782783</td>
      <td>22257.630089</td>
      <td>-3968.421175</td>
      <td>-263.545398</td>
      <td>-419.220286</td>
      <td>9871.575758</td>
      <td>-773.947089</td>
      <td>...</td>
      <td>-304.623953</td>
      <td>4459.501553</td>
      <td>59.049467</td>
      <td>-886.943041</td>
      <td>-1031.982405</td>
      <td>1693.622585</td>
      <td>-1398.539228</td>
      <td>541.310639</td>
      <td>-3257.469475</td>
      <td>Defective</td>
    </tr>
    <tr>
      <th>1</th>
      <td>4460.362640</td>
      <td>-18540.210647</td>
      <td>15429.157696</td>
      <td>3376.425892</td>
      <td>5850.309484</td>
      <td>-1038.031514</td>
      <td>19517.049022</td>
      <td>119.715174</td>
      <td>-2619.878418</td>
      <td>-1172.630383</td>
      <td>...</td>
      <td>2427.626521</td>
      <td>-1846.358248</td>
      <td>-988.466714</td>
      <td>448.163549</td>
      <td>143.748636</td>
      <td>5924.564477</td>
      <td>-2087.235183</td>
      <td>1253.819576</td>
      <td>2413.388517</td>
      <td>Defective</td>
    </tr>
    <tr>
      <th>2</th>
      <td>-4828.597635</td>
      <td>-6456.924954</td>
      <td>20268.880345</td>
      <td>-12485.087522</td>
      <td>2060.029754</td>
      <td>-1517.086515</td>
      <td>-3237.616074</td>
      <td>2944.208319</td>
      <td>7259.270418</td>
      <td>-5300.410643</td>
      <td>...</td>
      <td>-1467.549783</td>
      <td>2485.387623</td>
      <td>-2874.767086</td>
      <td>-2783.956117</td>
      <td>228.496480</td>
      <td>3643.870402</td>
      <td>-1363.683496</td>
      <td>-1623.292917</td>
      <td>-5183.612184</td>
      <td>Defective</td>
    </tr>
    <tr>
      <th>3</th>
      <td>-611.475809</td>
      <td>26782.981433</td>
      <td>-3684.388429</td>
      <td>4230.865947</td>
      <td>-5686.693813</td>
      <td>-531.028234</td>
      <td>-6994.887286</td>
      <td>7559.419812</td>
      <td>4931.009765</td>
      <td>-5374.310343</td>
      <td>...</td>
      <td>-472.351666</td>
      <td>-1485.959870</td>
      <td>275.467357</td>
      <td>-1673.488510</td>
      <td>-965.848144</td>
      <td>-3001.122701</td>
      <td>500.116450</td>
      <td>-3259.777567</td>
      <td>1324.386571</td>
      <td>Defective</td>
    </tr>
    <tr>
      <th>4</th>
      <td>-1194.907799</td>
      <td>-13265.942588</td>
      <td>-11314.346307</td>
      <td>-4178.602858</td>
      <td>-7390.662264</td>
      <td>-437.129994</td>
      <td>4823.659969</td>
      <td>-366.204479</td>
      <td>17278.440305</td>
      <td>505.830536</td>
      <td>...</td>
      <td>379.966955</td>
      <td>2587.841147</td>
      <td>-1646.807579</td>
      <td>-1010.979994</td>
      <td>-446.474841</td>
      <td>1883.542815</td>
      <td>-2036.747036</td>
      <td>1244.304568</td>
      <td>-999.990916</td>
      <td>Defective</td>
    </tr>
    <tr>
      <th>...</th>
      <td>...</td>
      <td>...</td>
      <td>...</td>
      <td>...</td>
      <td>...</td>
      <td>...</td>
      <td>...</td>
      <td>...</td>
      <td>...</td>
      <td>...</td>
      <td>...</td>
      <td>...</td>
      <td>...</td>
      <td>...</td>
      <td>...</td>
      <td>...</td>
      <td>...</td>
      <td>...</td>
      <td>...</td>
      <td>...</td>
      <td>...</td>
    </tr>
    <tr>
      <th>3995</th>
      <td>-6986.040342</td>
      <td>-1823.986092</td>
      <td>-1875.533174</td>
      <td>-1369.635185</td>
      <td>3473.820785</td>
      <td>-815.531490</td>
      <td>4582.991471</td>
      <td>289.769240</td>
      <td>1212.402055</td>
      <td>-2508.460117</td>
      <td>...</td>
      <td>1422.895016</td>
      <td>-1371.481227</td>
      <td>-2555.253958</td>
      <td>3445.472404</td>
      <td>-1157.923960</td>
      <td>-2241.655453</td>
      <td>191.328130</td>
      <td>729.780760</td>
      <td>3501.868572</td>
      <td>Non Defective</td>
    </tr>
    <tr>
      <th>3996</th>
      <td>6726.564266</td>
      <td>4629.628223</td>
      <td>1465.939605</td>
      <td>6305.107063</td>
      <td>3220.607552</td>
      <td>-7413.052324</td>
      <td>1349.325050</td>
      <td>4178.263370</td>
      <td>-9286.121639</td>
      <td>-2725.259027</td>
      <td>...</td>
      <td>837.989535</td>
      <td>2413.109113</td>
      <td>-2055.621971</td>
      <td>21.184278</td>
      <td>-4457.623160</td>
      <td>-432.079536</td>
      <td>-2731.201836</td>
      <td>-1975.081776</td>
      <td>-1843.924696</td>
      <td>Non Defective</td>
    </tr>
    <tr>
      <th>3997</th>
      <td>6815.889330</td>
      <td>4851.188509</td>
      <td>14483.364640</td>
      <td>8092.060840</td>
      <td>-1568.255391</td>
      <td>-93.173743</td>
      <td>-1112.487131</td>
      <td>8183.164915</td>
      <td>-9656.577580</td>
      <td>-8241.776904</td>
      <td>...</td>
      <td>-143.069470</td>
      <td>1606.810813</td>
      <td>-2329.100631</td>
      <td>742.409958</td>
      <td>840.735046</td>
      <td>514.658274</td>
      <td>-116.188690</td>
      <td>-193.708171</td>
      <td>-984.064493</td>
      <td>Non Defective</td>
    </tr>
    <tr>
      <th>3998</th>
      <td>-12299.802002</td>
      <td>11176.978125</td>
      <td>-11285.345042</td>
      <td>8655.917132</td>
      <td>-11022.433280</td>
      <td>-10142.378787</td>
      <td>-6786.146778</td>
      <td>5142.954106</td>
      <td>-552.239650</td>
      <td>-2565.209576</td>
      <td>...</td>
      <td>2753.297415</td>
      <td>1056.191354</td>
      <td>-59.259601</td>
      <td>-616.482924</td>
      <td>-672.419148</td>
      <td>2250.943642</td>
      <td>2298.565198</td>
      <td>471.465234</td>
      <td>-5013.976263</td>
      <td>Non Defective</td>
    </tr>
    <tr>
      <th>3999</th>
      <td>-2564.830301</td>
      <td>-3315.030781</td>
      <td>5110.304911</td>
      <td>8546.462255</td>
      <td>-651.797089</td>
      <td>-4834.753420</td>
      <td>-7729.731170</td>
      <td>-1022.335625</td>
      <td>925.437589</td>
      <td>-10673.773621</td>
      <td>...</td>
      <td>2455.257174</td>
      <td>-3276.541527</td>
      <td>2959.954102</td>
      <td>-991.517917</td>
      <td>3276.787142</td>
      <td>665.635022</td>
      <td>160.875516</td>
      <td>-2381.717203</td>
      <td>1786.660132</td>
      <td>Non Defective</td>
    </tr>
  </tbody>
</table>
<p>4000 rows × 101 columns</p>
</div>
    <div class="colab-df-buttons">

  <div class="colab-df-container">
    <button class="colab-df-convert" onclick="convertToInteractive('df-44f83b4c-a840-40d1-837c-bb7674642a8d')"
            title="Convert this dataframe to an interactive table."
            style="display:none;">

  <svg xmlns="http://www.w3.org/2000/svg" height="24px" viewBox="0 -960 960 960">
    <path d="M120-120v-720h720v720H120Zm60-500h600v-160H180v160Zm220 220h160v-160H400v160Zm0 220h160v-160H400v160ZM180-400h160v-160H180v160Zm440 0h160v-160H620v160ZM180-180h160v-160H180v160Zm440 0h160v-160H620v160Z"/>
  </svg>
    </button>

  <style>
    .colab-df-container {
      display:flex;
      gap: 12px;
    }

    .colab-df-convert {
      background-color: #E8F0FE;
      border: none;
      border-radius: 50%;
      cursor: pointer;
      display: none;
      fill: #1967D2;
      height: 32px;
      padding: 0 0 0 0;
      width: 32px;
    }

    .colab-df-convert:hover {
      background-color: #E2EBFA;
      box-shadow: 0px 1px 2px rgba(60, 64, 67, 0.3), 0px 1px 3px 1px rgba(60, 64, 67, 0.15);
      fill: #174EA6;
    }

    .colab-df-buttons div {
      margin-bottom: 4px;
    }

    [theme=dark] .colab-df-convert {
      background-color: #3B4455;
      fill: #D2E3FC;
    }

    [theme=dark] .colab-df-convert:hover {
      background-color: #434B5C;
      box-shadow: 0px 1px 3px 1px rgba(0, 0, 0, 0.15);
      filter: drop-shadow(0px 1px 2px rgba(0, 0, 0, 0.3));
      fill: #FFFFFF;
    }
  </style>

    <script>
      const buttonEl =
        document.querySelector('#df-44f83b4c-a840-40d1-837c-bb7674642a8d button.colab-df-convert');
      buttonEl.style.display =
        google.colab.kernel.accessAllowed ? 'block' : 'none';

      async function convertToInteractive(key) {
        const element = document.querySelector('#df-44f83b4c-a840-40d1-837c-bb7674642a8d');
        const dataTable =
          await google.colab.kernel.invokeFunction('convertToInteractive',
                                                    [key], {});
        if (!dataTable) return;

        const docLinkHtml = 'Like what you see? Visit the ' +
          '<a target="_blank" href=https://colab.research.google.com/notebooks/data_table.ipynb>data table notebook</a>'
          + ' to learn more about interactive tables.';
        element.innerHTML = '';
        dataTable['output_type'] = 'display_data';
        await google.colab.output.renderOutput(dataTable, element);
        const docLink = document.createElement('div');
        docLink.innerHTML = docLinkHtml;
        element.appendChild(docLink);
      }
    </script>
  </div>


<div id="df-917380b7-637d-4941-a8d6-45cd6c68af5d">
  <button class="colab-df-quickchart" onclick="quickchart('df-917380b7-637d-4941-a8d6-45cd6c68af5d')"
            title="Suggest charts"
            style="display:none;">

<svg xmlns="http://www.w3.org/2000/svg" height="24px"viewBox="0 0 24 24"
     width="24px">
    <g>
        <path d="M19 3H5c-1.1 0-2 .9-2 2v14c0 1.1.9 2 2 2h14c1.1 0 2-.9 2-2V5c0-1.1-.9-2-2-2zM9 17H7v-7h2v7zm4 0h-2V7h2v10zm4 0h-2v-4h2v4z"/>
    </g>
</svg>
  </button>

<style>
  .colab-df-quickchart {
      --bg-color: #E8F0FE;
      --fill-color: #1967D2;
      --hover-bg-color: #E2EBFA;
      --hover-fill-color: #174EA6;
      --disabled-fill-color: #AAA;
      --disabled-bg-color: #DDD;
  }

  [theme=dark] .colab-df-quickchart {
      --bg-color: #3B4455;
      --fill-color: #D2E3FC;
      --hover-bg-color: #434B5C;
      --hover-fill-color: #FFFFFF;
      --disabled-bg-color: #3B4455;
      --disabled-fill-color: #666;
  }

  .colab-df-quickchart {
    background-color: var(--bg-color);
    border: none;
    border-radius: 50%;
    cursor: pointer;
    display: none;
    fill: var(--fill-color);
    height: 32px;
    padding: 0;
    width: 32px;
  }

  .colab-df-quickchart:hover {
    background-color: var(--hover-bg-color);
    box-shadow: 0 1px 2px rgba(60, 64, 67, 0.3), 0 1px 3px 1px rgba(60, 64, 67, 0.15);
    fill: var(--button-hover-fill-color);
  }

  .colab-df-quickchart-complete:disabled,
  .colab-df-quickchart-complete:disabled:hover {
    background-color: var(--disabled-bg-color);
    fill: var(--disabled-fill-color);
    box-shadow: none;
  }

  .colab-df-spinner {
    border: 2px solid var(--fill-color);
    border-color: transparent;
    border-bottom-color: var(--fill-color);
    animation:
      spin 1s steps(1) infinite;
  }

  @keyframes spin {
    0% {
      border-color: transparent;
      border-bottom-color: var(--fill-color);
      border-left-color: var(--fill-color);
    }
    20% {
      border-color: transparent;
      border-left-color: var(--fill-color);
      border-top-color: var(--fill-color);
    }
    30% {
      border-color: transparent;
      border-left-color: var(--fill-color);
      border-top-color: var(--fill-color);
      border-right-color: var(--fill-color);
    }
    40% {
      border-color: transparent;
      border-right-color: var(--fill-color);
      border-top-color: var(--fill-color);
    }
    60% {
      border-color: transparent;
      border-right-color: var(--fill-color);
    }
    80% {
      border-color: transparent;
      border-right-color: var(--fill-color);
      border-bottom-color: var(--fill-color);
    }
    90% {
      border-color: transparent;
      border-bottom-color: var(--fill-color);
    }
  }
</style>

  <script>
    async function quickchart(key) {
      const quickchartButtonEl =
        document.querySelector('#' + key + ' button');
      quickchartButtonEl.disabled = true;  // To prevent multiple clicks.
      quickchartButtonEl.classList.add('colab-df-spinner');
      try {
        const charts = await google.colab.kernel.invokeFunction(
            'suggestCharts', [key], {});
      } catch (error) {
        console.error('Error during call to suggestCharts:', error);
      }
      quickchartButtonEl.classList.remove('colab-df-spinner');
      quickchartButtonEl.classList.add('colab-df-quickchart-complete');
    }
    (() => {
      let quickchartButtonEl =
        document.querySelector('#df-917380b7-637d-4941-a8d6-45cd6c68af5d button');
      quickchartButtonEl.style.display =
        google.colab.kernel.accessAllowed ? 'block' : 'none';
    })();
  </script>
</div>

  <div id="id_9ddce10a-94bd-4860-8e6c-eae2a33050ee">
    <style>
      .colab-df-generate {
        background-color: #E8F0FE;
        border: none;
        border-radius: 50%;
        cursor: pointer;
        display: none;
        fill: #1967D2;
        height: 32px;
        padding: 0 0 0 0;
        width: 32px;
      }

      .colab-df-generate:hover {
        background-color: #E2EBFA;
        box-shadow: 0px 1px 2px rgba(60, 64, 67, 0.3), 0px 1px 3px 1px rgba(60, 64, 67, 0.15);
        fill: #174EA6;
      }

      [theme=dark] .colab-df-generate {
        background-color: #3B4455;
        fill: #D2E3FC;
      }

      [theme=dark] .colab-df-generate:hover {
        background-color: #434B5C;
        box-shadow: 0px 1px 3px 1px rgba(0, 0, 0, 0.15);
        filter: drop-shadow(0px 1px 2px rgba(0, 0, 0, 0.3));
        fill: #FFFFFF;
      }
    </style>
    <button class="colab-df-generate" onclick="generateWithVariable('fdf')"
            title="Generate code using this dataframe."
            style="display:none;">

  <svg xmlns="http://www.w3.org/2000/svg" height="24px"viewBox="0 0 24 24"
       width="24px">
    <path d="M7,19H8.4L18.45,9,17,7.55,7,17.6ZM5,21V16.75L18.45,3.32a2,2,0,0,1,2.83,0l1.4,1.43a1.91,1.91,0,0,1,.58,1.4,1.91,1.91,0,0,1-.58,1.4L9.25,21ZM18.45,9,17,7.55Zm-12,3A5.31,5.31,0,0,0,4.9,8.1,5.31,5.31,0,0,0,1,6.5,5.31,5.31,0,0,0,4.9,4.9,5.31,5.31,0,0,0,6.5,1,5.31,5.31,0,0,0,8.1,4.9,5.31,5.31,0,0,0,12,6.5,5.46,5.46,0,0,0,6.5,12Z"/>
  </svg>
    </button>
    <script>
      (() => {
      const buttonEl =
        document.querySelector('#id_9ddce10a-94bd-4860-8e6c-eae2a33050ee button.colab-df-generate');
      buttonEl.style.display =
        google.colab.kernel.accessAllowed ? 'block' : 'none';

      buttonEl.onclick = () => {
        google.colab.notebook.generateWithVariable('fdf');
      }
      })();
    </script>
  </div>

    </div>
  </div>


```python
x=fdf.drop(['label'],axis=1)
y=fdf['label']

```


```python
from sklearn.preprocessing import LabelEncoder
# Initialize the LabelEncoder
le = LabelEncoder()
y= le.fit_transform(y)
```


```python
from sklearn.model_selection import train_test_split
X_train, X_test, Y_train, Y_test = train_test_split(x,y, test_size = 0.2,random_state=0,shuffle=True)
```

# CNN


```python
plt.style.use('fivethirtyeight')
```


```python
from keras.models import Sequential
from tensorflow.keras.utils import to_categorical
from keras.layers import Dense, LSTM,Embedding, Dropout,GRU,SimpleRNN,Conv1D,MaxPool1D,Flatten
from keras.layers import Dense, LSTM,GRU,Dropout,SimpleRNN
# Build the LSTM model
model = Sequential()
model.add(Conv1D(32, 3, padding="same",input_shape = (X_train.shape[1], 1), activation='relu'))
model.add(MaxPool1D(pool_size=(4)))
model.add(Flatten())
# model.add(Dense(16,activation='relu'))
model.add(Dropout(0.2))
model.add(Dense(1,activation='sigmoid'))
model.compile(loss = 'binary_crossentropy',optimizer = 'adam' ,metrics=['accuracy','Precision','Recall','AUC'])
print(model.summary())
start = time.time()
history=model.fit(X_train, Y_train, validation_split=0.1, epochs=20)
stop = time.time()
print(f"Training time: {stop - start}s")
```

    Model: "sequential_4"
    _________________________________________________________________
     Layer (type)                Output Shape              Param #   
    =================================================================
     conv1d (Conv1D)             (None, 100, 32)           128       
                                                                     
     max_pooling1d (MaxPooling1  (None, 25, 32)            0         
     D)                                                              
                                                                     
     flatten_4 (Flatten)         (None, 800)               0         
                                                                     
     dropout_4 (Dropout)         (None, 800)               0         
                                                                     
     dense_4 (Dense)             (None, 1)                 801       
                                                                     
    =================================================================
    Total params: 929 (3.63 KB)
    Trainable params: 929 (3.63 KB)
    Non-trainable params: 0 (0.00 Byte)
    _________________________________________________________________
    None
    Epoch 1/20
    90/90 [==============================] - 7s 7ms/step - loss: 182.7125 - accuracy: 0.7069 - precision: 0.7110 - recall: 0.6981 - auc: 0.7090 - val_loss: 39.5630 - val_accuracy: 0.8844 - val_precision: 0.8486 - val_recall: 0.9458 - val_auc: 0.8818
    Epoch 2/20
    90/90 [==============================] - 0s 4ms/step - loss: 66.5077 - accuracy: 0.8458 - precision: 0.8498 - recall: 0.8404 - auc: 0.8464 - val_loss: 26.9223 - val_accuracy: 0.9187 - val_precision: 0.8723 - val_recall: 0.9880 - val_auc: 0.9185
    Epoch 3/20
    90/90 [==============================] - 0s 4ms/step - loss: 53.7566 - accuracy: 0.8719 - precision: 0.8722 - recall: 0.8716 - auc: 0.8730 - val_loss: 11.3850 - val_accuracy: 0.9500 - val_precision: 0.9747 - val_recall: 0.9277 - val_auc: 0.9509
    Epoch 4/20
    90/90 [==============================] - 0s 4ms/step - loss: 36.7280 - accuracy: 0.9003 - precision: 0.9018 - recall: 0.8987 - auc: 0.9036 - val_loss: 11.9115 - val_accuracy: 0.9594 - val_precision: 0.9371 - val_recall: 0.9880 - val_auc: 0.9583
    Epoch 5/20
    90/90 [==============================] - 0s 4ms/step - loss: 26.2204 - accuracy: 0.9212 - precision: 0.9221 - recall: 0.9202 - auc: 0.9223 - val_loss: 9.8939 - val_accuracy: 0.9531 - val_precision: 0.9935 - val_recall: 0.9157 - val_auc: 0.9546
    Epoch 6/20
    90/90 [==============================] - 0s 4ms/step - loss: 23.5970 - accuracy: 0.9208 - precision: 0.9238 - recall: 0.9174 - auc: 0.9213 - val_loss: 8.7945 - val_accuracy: 0.9656 - val_precision: 0.9480 - val_recall: 0.9880 - val_auc: 0.9648
    Epoch 7/20
    90/90 [==============================] - 0s 4ms/step - loss: 24.8421 - accuracy: 0.9205 - precision: 0.9191 - recall: 0.9223 - auc: 0.9214 - val_loss: 6.9609 - val_accuracy: 0.9719 - val_precision: 0.9876 - val_recall: 0.9578 - val_auc: 0.9724
    Epoch 8/20
    90/90 [==============================] - 0s 4ms/step - loss: 21.7265 - accuracy: 0.9278 - precision: 0.9326 - recall: 0.9223 - auc: 0.9287 - val_loss: 8.7073 - val_accuracy: 0.9688 - val_precision: 0.9535 - val_recall: 0.9880 - val_auc: 0.9680
    Epoch 9/20
    90/90 [==============================] - 0s 4ms/step - loss: 17.3056 - accuracy: 0.9344 - precision: 0.9353 - recall: 0.9334 - auc: 0.9357 - val_loss: 6.5797 - val_accuracy: 0.9719 - val_precision: 0.9591 - val_recall: 0.9880 - val_auc: 0.9712
    Epoch 10/20
    90/90 [==============================] - 0s 4ms/step - loss: 13.7406 - accuracy: 0.9392 - precision: 0.9402 - recall: 0.9382 - auc: 0.9392 - val_loss: 6.3530 - val_accuracy: 0.9594 - val_precision: 0.9873 - val_recall: 0.9337 - val_auc: 0.9634
    Epoch 11/20
    90/90 [==============================] - 0s 4ms/step - loss: 16.7725 - accuracy: 0.9337 - precision: 0.9371 - recall: 0.9299 - auc: 0.9359 - val_loss: 4.4377 - val_accuracy: 0.9781 - val_precision: 0.9704 - val_recall: 0.9880 - val_auc: 0.9777
    Epoch 12/20
    90/90 [==============================] - 0s 4ms/step - loss: 12.4944 - accuracy: 0.9451 - precision: 0.9458 - recall: 0.9445 - auc: 0.9460 - val_loss: 3.5477 - val_accuracy: 0.9781 - val_precision: 0.9760 - val_recall: 0.9819 - val_auc: 0.9809
    Epoch 13/20
    90/90 [==============================] - 0s 4ms/step - loss: 9.5672 - accuracy: 0.9469 - precision: 0.9491 - recall: 0.9445 - auc: 0.9491 - val_loss: 3.5937 - val_accuracy: 0.9812 - val_precision: 0.9819 - val_recall: 0.9819 - val_auc: 0.9812
    Epoch 14/20
    90/90 [==============================] - 0s 4ms/step - loss: 10.0686 - accuracy: 0.9458 - precision: 0.9459 - recall: 0.9459 - auc: 0.9474 - val_loss: 3.5179 - val_accuracy: 0.9750 - val_precision: 0.9877 - val_recall: 0.9639 - val_auc: 0.9784
    Epoch 15/20
    90/90 [==============================] - 0s 4ms/step - loss: 10.1401 - accuracy: 0.9490 - precision: 0.9499 - recall: 0.9480 - auc: 0.9492 - val_loss: 3.4120 - val_accuracy: 0.9844 - val_precision: 0.9879 - val_recall: 0.9819 - val_auc: 0.9844
    Epoch 16/20
    90/90 [==============================] - 0s 4ms/step - loss: 9.4326 - accuracy: 0.9434 - precision: 0.9450 - recall: 0.9417 - auc: 0.9453 - val_loss: 3.1063 - val_accuracy: 0.9812 - val_precision: 0.9706 - val_recall: 0.9940 - val_auc: 0.9808
    Epoch 17/20
    90/90 [==============================] - 0s 4ms/step - loss: 9.3254 - accuracy: 0.9458 - precision: 0.9477 - recall: 0.9438 - auc: 0.9470 - val_loss: 3.4222 - val_accuracy: 0.9781 - val_precision: 0.9704 - val_recall: 0.9880 - val_auc: 0.9777
    Epoch 18/20
    90/90 [==============================] - 0s 4ms/step - loss: 7.5302 - accuracy: 0.9517 - precision: 0.9521 - recall: 0.9514 - auc: 0.9533 - val_loss: 2.4174 - val_accuracy: 0.9844 - val_precision: 0.9879 - val_recall: 0.9819 - val_auc: 0.9845
    Epoch 19/20
    90/90 [==============================] - 0s 4ms/step - loss: 8.1205 - accuracy: 0.9389 - precision: 0.9395 - recall: 0.9382 - auc: 0.9414 - val_loss: 2.6009 - val_accuracy: 0.9781 - val_precision: 0.9704 - val_recall: 0.9880 - val_auc: 0.9776
    Epoch 20/20
    90/90 [==============================] - 0s 4ms/step - loss: 9.0105 - accuracy: 0.9417 - precision: 0.9436 - recall: 0.9396 - auc: 0.9428 - val_loss: 2.3400 - val_accuracy: 0.9781 - val_precision: 0.9595 - val_recall: 1.0000 - val_auc: 0.9805
    Training time: 14.120556592941284s


```python
import matplotlib.pyplot as plt
import numpy as np
plt.figure(figsize=(7,3), dpi = 100)
plt.plot(history.history['loss'], label='train loss')
plt.plot(history.history['val_loss'], label='val loss')
plt.xticks(np.arange(20), np.arange(1, 20+1))
plt.xlabel("Epoch")
plt.ylabel("Loss")
plt.legend()

# scale_factor = 0.002  # The scaling factor for the y-axis values

# # Get the current y-axis limits
# y_min, y_max = plt.ylim()

# # Scale the limits
# scaled_y_min = y_min * scale_factor
# scaled_y_max = y_max * scale_factor

# # Set the scaled limits
# plt.ylim(scaled_y_min, scaled_y_min+3)
plt.grid(True)
plt.tight_layout()
```


    
![png](output_30_0.png)
    


```python
import matplotlib.pyplot as plt
plt.figure(figsize=(7,3), dpi = 100)
plt.plot(history.history['accuracy'], label='train accuracy')
plt.plot(history.history['val_accuracy'], label='validation accuracy')
plt.xticks(np.arange(20), np.arange(1, 20+1))
plt.xlabel("Epoch")
plt.ylabel("Accuracy")
plt.legend()
plt.grid(True)
plt.tight_layout()
```


    
![png](output_31_0.png)
    


```python

import matplotlib.pyplot as plt
plt.figure(figsize=(7,3), dpi = 100)
plt.plot(history.history['precision'], label='train precision')
plt.plot(history.history['val_precision'], label='validation precision')
plt.xticks(np.arange(20), np.arange(1, 20+1))
plt.xlabel("Epoch")
plt.ylabel("Precision")
plt.legend()
plt.grid(True)
plt.tight_layout()
```


    
![png](output_32_0.png)
    


```python

import matplotlib.pyplot as plt
plt.figure(figsize=(7,3), dpi = 100)
plt.plot(history.history['recall'], label='train recall')
plt.plot(history.history['val_recall'], label='validation recall')
plt.xticks(np.arange(20), np.arange(1, 20+1))
plt.xlabel("Epoch")
plt.ylabel("Recall")
plt.legend()
plt.grid(True)
plt.tight_layout()
```


    
![png](output_33_0.png)
    


```python
model.evaluate(X_test,Y_test)
```

    25/25 [==============================] - 0s 5ms/step - loss: 3.1277 - accuracy: 0.9700 - precision: 0.9647 - recall: 0.9746 - auc: 0.9713


    [3.1277453899383545,
     0.9700000286102295,
     0.9647355079650879,
     0.974554717540741,
     0.9713068008422852]


```python
pred= model.predict(X_test)
```

    25/25 [==============================] - 0s 2ms/step


```python
ypred=(pred > 0.5).astype(int)
```


```python
from sklearn.metrics import accuracy_score
from sklearn.metrics import classification_report
from sklearn.metrics import confusion_matrix

print(classification_report(Y_test,ypred))
cf_matrix=confusion_matrix(Y_test,ypred)
cf_matrix
```

                  precision    recall  f1-score   support
    
               0       0.98      0.97      0.97       407
               1       0.96      0.97      0.97       393
    
        accuracy                           0.97       800
       macro avg       0.97      0.97      0.97       800
    weighted avg       0.97      0.97      0.97       800
    


    array([[393,  14],
           [ 10, 383]])


# ML models


```python
import matplotlib.pyplot as plt
import numpy as np
import seaborn as sns
import matplotlib.ticker as tkr
def func(x, pos):  # formatter function takes tick label and tick position
    s = '%d' % x
    groups = []
    while s and s[-1].isdigit():
        groups.append(s[-3:])
        s = s[:-3]
    return s + ','.join(reversed(groups))

y_format = tkr.FuncFormatter(func)  # make formatter
plt.figure(figsize=(6,4), dpi = 100)
p=sns.countplot(x='label',data= fdf ,palette='bright')
p.yaxis.set_major_formatter(y_format)
p.tick_params(labelsize=13)
# plt.xticks(rotation = 50)
plt.xlabel("Class",fontsize=12)
plt.ylabel("Count",fontsize=12)
# plt.savefig('barchart.pdf',dpi=100,bbox_inches = 'tight')
plt.show()

```


    
![png](output_39_0.png)
    


```python
from sklearn.neighbors import KNeighborsClassifier
clf = KNeighborsClassifier(n_neighbors=3)
start = time.time()
clf.fit(X_train, Y_train)
stop = time.time()
print(f"Training time: {stop - start}s")
dtP3=clf.predict(X_test)
print('accuracy score',accuracy_score(Y_test,dtP3))
print('error rate:',1-accuracy_score(Y_test,dtP3))
print(classification_report(Y_test,dtP3))
kf = KFold(n_splits=10, shuffle=True)
clf = KNeighborsClassifier(n_neighbors=3)
score = cross_val_score(clf, x,y, cv= kf, scoring="accuracy")
print("%0.4f accuracy with a standard deviation of %0.4f" % (score.mean(), score.std()))
cf_matrix=confusion_matrix(Y_test,dtP3)
cf_matrix
```

    Training time: 0.02110457420349121s
    accuracy score 0.96125
    error rate: 0.03874999999999995
                   precision    recall  f1-score   support
    
        Defective       0.98      0.94      0.96       407
    Non Defective       0.94      0.98      0.96       393
    
         accuracy                           0.96       800
        macro avg       0.96      0.96      0.96       800
     weighted avg       0.96      0.96      0.96       800
    
    0.9607 accuracy with a standard deviation of 0.0092


    array([[382,  25],
           [  6, 387]])


```python
from sklearn.linear_model import LogisticRegression
print("LR")
clf=LogisticRegression()
start = time.time()
clf.fit(X_train, Y_train)
stop = time.time()
print(f"Training time: {stop - start}s")
dtP3=clf.predict(X_test)
print('error rate:',1-accuracy_score(Y_test,dtP3))
print(classification_report(Y_test,dtP3))
print('accuracy score',round(accuracy_score(Y_test,dtP3),2))
kf = KFold(n_splits=10, shuffle=True)
clf=LogisticRegression()
score = cross_val_score(clf, x,y, cv= kf, scoring="accuracy")
print("%0.4f accuracy with a standard deviation of %0.4f" % (score.mean(), score.std()))
cf_matrix=confusion_matrix(Y_test,dtP3)
cf_matrix
```

    LR
    Training time: 0.2874763011932373s
    error rate: 0.010000000000000009
                   precision    recall  f1-score   support
    
        Defective       0.99      0.99      0.99       407
    Non Defective       0.99      0.99      0.99       393
    
         accuracy                           0.99       800
        macro avg       0.99      0.99      0.99       800
     weighted avg       0.99      0.99      0.99       800
    
    accuracy score 0.99
    0.9862 accuracy with a standard deviation of 0.0063


    array([[403,   4],
           [  4, 389]])


```python
from sklearn.ensemble import RandomForestClassifier
print("RF")
clf=RandomForestClassifier(max_depth=50, random_state=0,n_estimators=50)
start = time.time()
clf.fit(X_train, Y_train)
stop = time.time()
print(f"Training time: {stop - start}s")
dtP3=clf.predict(X_test)
print('error rate:',1-accuracy_score(Y_test,dtP3))
print(classification_report(Y_test,dtP3))
print('accuracy score',round(accuracy_score(Y_test,dtP3),2))
kf = KFold(n_splits=10, shuffle=True)
clf=RandomForestClassifier(max_depth=50, random_state=0,n_estimators=50)
score = cross_val_score(clf, x,y, cv= kf, scoring="accuracy")
print("%0.4f accuracy with a standard deviation of %0.4f" % (score.mean(), score.std()))
cf_matrix=confusion_matrix(Y_test,dtP3)
cf_matrix
```

    RF
    Training time: 2.7012598514556885s
    error rate: 0.0050000000000000044
                   precision    recall  f1-score   support
    
        Defective       1.00      1.00      1.00       407
    Non Defective       0.99      0.99      0.99       393
    
         accuracy                           0.99       800
        macro avg       0.99      0.99      0.99       800
     weighted avg       0.99      0.99      0.99       800
    
    accuracy score 1.0
    0.9892 accuracy with a standard deviation of 0.0081


    array([[405,   2],
           [  2, 391]])


```python
from sklearn.svm import LinearSVC
print("SVC")
clf = LinearSVC()
start = time.time()
clf.fit(X_train, Y_train)
stop = time.time()
print(f"Training time: {stop - start}s")
dtP3=clf.predict(X_test)
print('error rate:',1-accuracy_score(Y_test,dtP3))
print(classification_report(Y_test,dtP3))
print('accuracy score',round(accuracy_score(Y_test,dtP3),2))
kf = KFold(n_splits=10, shuffle=True)
clf=LinearSVC()
score = cross_val_score(clf, x,y, cv= kf, scoring="accuracy")
print("%0.4f accuracy with a standard deviation of %0.4f" % (score.mean(), score.std()))
cf_matrix=confusion_matrix(Y_test,dtP3)
cf_matrix
```

    SVC
    Training time: 0.041333913803100586s
    error rate: 0.011249999999999982
                   precision    recall  f1-score   support
    
        Defective       0.99      0.99      0.99       407
    Non Defective       0.99      0.99      0.99       393
    
         accuracy                           0.99       800
        macro avg       0.99      0.99      0.99       800
     weighted avg       0.99      0.99      0.99       800
    
    accuracy score 0.99
    0.9838 accuracy with a standard deviation of 0.0073


    array([[402,   5],
           [  4, 389]])


```python
array1=[[382,  25],
       [  6, 387]]
array2=[[403,   4],
       [  4, 389]]

array3=[[405,   2],
       [  2, 391]]

array4=[[402,   5],
       [  4, 389]]


i=1
def plot_sub_sentiment(Airline,A):
    sns.set()
    sns.heatmap(Airline,annot=True,fmt = "d",linecolor="k",linewidths=5,cmap='Blues')
    plt.title(A,fontsize=12)
    plt.xlabel('Predictions')
    plt.ylabel('Actuals')

plt.figure(1,figsize=(14, 8),dpi=200)
plt.subplot(231)
plot_sub_sentiment(array1,'KNC')
plt.subplot(232)
plot_sub_sentiment(array2,'LR')
plt.subplot(234)
plot_sub_sentiment(array3,'RF')
plt.subplot(235)
plot_sub_sentiment(array4,'SVC')
plt.tight_layout()
plt.savefig('mlcm.pdf')
```


    
![png](output_44_0.png)
    


```python
import numpy as np
import matplotlib.pyplot as plt
from tensorflow.keras import layers
from tensorflow.keras.models import Sequential
from tensorflow.keras.preprocessing import image
from tensorflow.keras import backend as K

# Define a simple CNN model
model = Sequential()
model.add(layers.Conv2D(32, (3, 3), activation='relu', input_shape=(224, 224, 3)))
model.add(layers.MaxPooling2D((2, 2)))
model.add(layers.Dropout(0.02))
model.add(layers.Flatten())
model.add(layers.Dense(1, activation='sigmoid'))

# Add more layers as needed for your specific task

# Function to get intermediate layer outputs
def get_intermediate_outputs(model, layer_name, img_path):
    img = image.load_img(img_path, target_size=(224, 224))
    img_array = image.img_to_array(img)
    img_array = np.expand_dims(img_array, axis=0)

    # Preprocess the input image
    img_array /= 255.0

    # Create a Keras model that outputs the intermediate layer activations
    intermediate_model = K.function([model.input], [model.get_layer(layer_name).output])

    # Get the intermediate layer outputs for the given image
    intermediate_output = intermediate_model([img_array])[0]

    return intermediate_output

# Replace 'your_image_path.jpg' with the path to your input image
img_path = '/content/Broken_railroad_tracks_1.jpg'

# Visualize intermediate layer outputs
layer_name = 'conv2d'  # Change this to the name of the layer you want to visualize
intermediate_output = get_intermediate_outputs(model, layer_name, img_path)

plt.figure(figsize=(16, 8), dpi=100)
# Plot the intermediate layer outputs
for i in range(intermediate_output.shape[3]):
    plt.subplot(4, 8, i + 1)
    plt.imshow(intermediate_output[0, :, :, i], cmap='viridis')
    plt.axis('off')

plt.show()

```


    
![png](output_45_0.png)
    
